# Supplementary material for: N′-Acetyl-5-amino-1-methyl-1H-pyrazole-4-carbohydrazonamide dihydrate
Source: Acta Crystallogr Sect E Struct Rep Online. 2010 Apr 30;66(Pt 5):o1209–10. doi: 10.1107/S1600536810015357 (PMC2979283; doi:10.1107/S1600536810015357)
Supplement: Supplementary file 1 [file e-66-o1209-sup1.cif]

##############################################################################
###                                                                        ###
###        Electronic paper (Acta Crystallographica Section E)             ###
###                                                                        ###
##############################################################################
#                                                                            #
# This CIF contains the data in a paper accepted for publication in Acta     #
# Crystallographica Section E. It conforms to the requirements of Notes      #
# for Authors for Section E, and has been peer reviewed under the auspices   #
# of the IUCr Commission on Journals.                                        #
#                                                                            #
# Full details of the Crystallographic Information File format               #
# are given in the paper "The Crystallographic Information File (CIF):       #
# a New Standard Archive File for Crystallography" by S. R. Hall, F. H.      #
# Allen and I. D. Brown [Acta Cryst. (1991), A47, 655-685].                  #
#                                                                            #
# The current version of the core CIF dictionary is obtainable from          #
# ftp://ftp.iucr.org/pub/cif_core.dic. The current version number is 2.4.    #
#                                                                            #
# Software is freely available for graphical display of the structure(s) in  #
# this CIF.  For information consult the CIF home page http://www.iucr.org/  #
# cif/home.html                                                              #
#                                                                            #
# This file may be used for bona fide research purposes within the           #
# scientific community so long as proper attribution is given to the journal # 
# article from which it was obtained.                                        #
#                                                                            #
##############################################################################
                                             
data_I
_audit_creation_method     SHELXL-97
_chemical_name_systematic
;
<i>N</i>'-Acetyl-5-amino-1-methyl-1<i>H</i>-pyrazole-4-carbohydrazonamide
dihydrate
;
_chemical_name_common     ?
_chemical_formula_moiety     'C7 H12 N6 O, 2(H2 O)'
_chemical_formula_sum     'C7 H16 N6 O3'
_chemical_formula_iupac     'C7 H12 N6 O, 2H2 O'
_chemical_formula_weight     232.26
_chemical_melting_point     513
_symmetry_cell_setting     Triclinic
_symmetry_space_group_name_H-M     'P -1'
_symmetry_space_group_name_Hall     '-P 1'
loop_
    _symmetry_equiv_pos_as_xyz
    'x, y, z'
    '-x, -y, -z'
_cell_length_a     7.5496(9)
_cell_length_b     7.6208(9)
_cell_length_c     11.2518(13)
_cell_angle_alpha     102.645(2)
_cell_angle_beta     101.440(2)
_cell_angle_gamma     110.810(2)
_cell_volume     562.75(11)
_cell_formula_units_Z     2
_cell_measurement_reflns_used     1515
_cell_measurement_theta_min     3.03
_cell_measurement_theta_max     27.46
_cell_measurement_temperature     223(2)
_exptl_crystal_description     Rod
_exptl_crystal_colour     Colourless
_exptl_crystal_size_max     0.45
_exptl_crystal_size_mid     0.12
_exptl_crystal_size_min     0.10
_exptl_crystal_density_diffrn     1.371
_exptl_crystal_density_meas     ?
_exptl_crystal_density_method     'not measured'
_exptl_crystal_F_000     248
_exptl_absorpt_coefficient_mu     0.109
_exptl_absorpt_correction_type     multi-scan
_exptl_absorpt_process_details     '(SADABS; Sheldrick, 2001)'
_exptl_absorpt_correction_T_min     0.9528
_exptl_absorpt_correction_T_max     0.9892
_exptl_special_details
;
;
_diffrn_ambient_temperature     223(2)
_diffrn_radiation_type     MoK\a
_diffrn_radiation_wavelength     0.71073
_diffrn_radiation_source     'fine-focus sealed tube'
_diffrn_radiation_monochromator     graphite
_diffrn_measurement_device_type     'Bruker SMART APEX CCD'
_diffrn_measurement_method     '\f and \w'
_diffrn_detector_area_resol_mean     ?
_diffrn_reflns_number     3963
_diffrn_reflns_av_R_equivalents     0.0213
_diffrn_reflns_av_sigmaI/netI     0.0413
_diffrn_reflns_theta_min     3.01
_diffrn_reflns_theta_max     27.49
_diffrn_reflns_theta_full     27.49
_diffrn_measured_fraction_theta_max     0.988
_diffrn_measured_fraction_theta_full     0.988
_diffrn_reflns_limit_h_min     -9
_diffrn_reflns_limit_h_max     9
_diffrn_reflns_limit_k_min     -9
_diffrn_reflns_limit_k_max     9
_diffrn_reflns_limit_l_min     -14
_diffrn_reflns_limit_l_max     13
_diffrn_standards_number     0
_diffrn_standards_interval_count     .
_diffrn_standards_interval_time     .
_diffrn_standards_decay_%     ?
_refine_special_details
;
Refinement of <i>F</i>^2^ against ALL reflections. The weighted <i>R</i>-factor
<i>wR</i> and goodness of fit <i>S</i> are based on <i>F</i>^2^, conventional
<i>R</i>-factors <i>R</i> are based on <i>F</i>, with <i>F</i> set to zero for
negative <i>F</i>^2^. The threshold expression of <i>F</i>^2^ >
2\s(<i>F</i>^2^) is used only for calculating <i>R</i>-factors(gt) <i>etc</i>.
and is not relevant to the choice of reflections for refinement.
<i>R</i>-factors based on <i>F</i>^2^ are statistically about twice as large
as those based on <i>F</i>, and <i>R</i>- factors based on ALL data will be
even larger.
;
_reflns_number_total     2548
_reflns_number_gt     2174
_reflns_threshold_expression     I>2\s(I)
_refine_ls_structure_factor_coef     Fsqd
_refine_ls_matrix_type     full
_refine_ls_R_factor_all     0.0601
_refine_ls_R_factor_gt     0.0523
_refine_ls_wR_factor_gt     0.1348
_refine_ls_wR_factor_ref     0.1414
_refine_ls_goodness_of_fit_ref     1.054
_refine_ls_restrained_S_all     1.054
_refine_ls_number_reflns     2548
_refine_ls_number_parameters     183
_refine_ls_number_restraints     0
_refine_ls_hydrogen_treatment     mixed
_refine_ls_weighting_scheme     calc
_refine_ls_weighting_details
         'calc w=1/[\s^2^(Fo^2^)+(0.0711P)^2^+0.1961P] where P=(Fo^2^+2Fc^2^)/3'
_atom_sites_solution_hydrogens     geom
_atom_sites_solution_primary     direct
_atom_sites_solution_secondary     difmap
_refine_ls_shift/su_max     0.001
_refine_ls_shift/su_mean     0.000
_refine_diff_density_max     0.306
_refine_diff_density_min     -0.255
_refine_ls_extinction_method     none
_refine_ls_extinction_coef     ?
loop_
    _atom_type_symbol
    _atom_type_description
    _atom_type_scat_dispersion_real
    _atom_type_scat_dispersion_imag
    _atom_type_scat_source
    'C' 'C' 0.0033 0.0016
                         'International Tables Vol C Tables 4.2.6.8 and 6.1.1.4'
    'H' 'H' 0.0000 0.0000
                         'International Tables Vol C Tables 4.2.6.8 and 6.1.1.4'
    'N' 'N' 0.0061 0.0033
                         'International Tables Vol C Tables 4.2.6.8 and 6.1.1.4'
    'O' 'O' 0.0106 0.0060
                         'International Tables Vol C Tables 4.2.6.8 and 6.1.1.4'
_computing_data_collection     'SMART (Bruker, 2001)'
_computing_cell_refinement     'SAINT (Bruker, 2001)'
_computing_data_reduction     'SAINT (Bruker, 2001)'
_computing_structure_solution     'SHELXS97 (Sheldrick, 2008)'
_computing_structure_refinement     'SHELXS97 (Sheldrick, 2008)'
_computing_molecular_graphics     'SHELXTL (Sheldrick, 2008)'
_computing_publication_material     'SHELXTL (Sheldrick, 2008)'
loop_
    _atom_site_type_symbol
    _atom_site_label
    _atom_site_fract_x
    _atom_site_fract_y
    _atom_site_fract_z
    _atom_site_U_iso_or_equiv
    _atom_site_adp_type
    _atom_site_calc_flag
    _atom_site_refinement_flags
    _atom_site_occupancy
    _atom_site_disorder_assembly
    _atom_site_disorder_group
    O O1 0.3615(2) 0.89463(19) 0.14623(12) 0.0421(4) Uani d . 1 . .
    N N1 0.7337(2) 0.3950(2) 0.48625(14) 0.0306(4) Uani d . 1 . .
    N N2 0.7791(2) 0.5933(2) 0.51428(13) 0.0264(3) Uani d . 1 . .
    N N3 0.7066(3) 0.8221(2) 0.42298(16) 0.0302(4) Uani d . 1 . .
    H H31 0.748(3) 0.907(3) 0.495(2) 0.036(6) Uiso d . 1 . .
    H H32 0.613(3) 0.821(3) 0.365(2) 0.039(6) Uiso d . 1 . .
    N N4 0.3308(2) 0.2471(2) 0.11287(15) 0.0297(4) Uani d . 1 . .
    H H41 0.350(3) 0.158(3) 0.132(2) 0.032(5) Uiso d . 1 . .
    H H42 0.260(3) 0.223(3) 0.034(2) 0.040(6) Uiso d . 1 . .
    N N5 0.4378(2) 0.5945(2) 0.18078(13) 0.0294(4) Uani d . 1 . .
    N N6 0.3198(2) 0.5816(2) 0.06398(13) 0.0267(3) Uani d . 1 . .
    H H6N 0.269(3) 0.479(3) 0.000(2) 0.037(6) Uiso d . 1 . .
    C C1 0.6808(2) 0.6344(2) 0.41838(15) 0.0239(4) Uani d . 1 . .
    C C2 0.5664(2) 0.4541(2) 0.32050(15) 0.0236(4) Uani d . 1 . .
    C C3 0.6068(3) 0.3143(3) 0.37018(16) 0.0272(4) Uani d . 1 . .
    H H3 0.5496 0.1780 0.3256 0.033 Uiso calc R 1 . .
    C C4 0.9204(3) 0.7328(3) 0.63443(17) 0.0359(4) Uani d . 1 . .
    H H4A 1.0140 0.8443 0.6188 0.054 Uiso calc R 1 . .
    H H4C 0.9916 0.6687 0.6766 0.054 Uiso calc R 1 . .
    H H4D 0.8504 0.7791 0.6886 0.054 Uiso calc R 1 . .
    C C5 0.4374(2) 0.4304(2) 0.19753(15) 0.0225(3) Uani d . 1 . .
    C C6 0.2965(3) 0.7431(3) 0.05365(16) 0.0278(4) Uani d . 1 . .
    C C7 0.1873(3) 0.7318(3) -0.07661(17) 0.0354(4) Uani d . 1 . .
    H H7A 0.0729 0.7603 -0.0721 0.053 Uiso calc R 1 . .
    H H7B 0.1431 0.6000 -0.1353 0.053 Uiso calc R 1 . .
    H H7C 0.2751 0.8278 -0.1066 0.053 Uiso calc R 1 . .
    O O1W 0.8443(2) 0.7733(2) 0.15574(13) 0.0380(4) Uani d . 1 . .
    H H1W 0.752(5) 0.757(4) 0.186(3) 0.069(9) Uiso d . 1 . .
    H H2W 0.949(5) 0.780(4) 0.213(3) 0.065(8) Uiso d . 1 . .
    O O2W 0.1806(2) 0.8169(2) 0.34309(14) 0.0393(4) Uani d . 1 . .
    H H3W 0.253(4) 0.812(4) 0.294(3) 0.064(9) Uiso d . 1 . .
    H H4W 0.189(4) 0.731(4) 0.381(3) 0.060(8) Uiso d . 1 . .
loop_
    _atom_site_aniso_label
    _atom_site_aniso_U_11
    _atom_site_aniso_U_22
    _atom_site_aniso_U_33
    _atom_site_aniso_U_12
    _atom_site_aniso_U_13
    _atom_site_aniso_U_23
    O1 0.0739(10) 0.0235(7) 0.0262(7) 0.0259(7) 0.0028(7) 0.0046(5)
    N1 0.0382(8) 0.0292(8) 0.0260(8) 0.0170(7) 0.0052(6) 0.0107(6)
    N2 0.0311(7) 0.0255(7) 0.0195(7) 0.0118(6) 0.0023(6) 0.0060(6)
    N3 0.0413(9) 0.0219(7) 0.0218(8) 0.0130(7) 0.0021(7) 0.0032(6)
    N4 0.0436(9) 0.0173(7) 0.0228(8) 0.0136(6) -0.0018(6) 0.0053(6)
    N5 0.0403(8) 0.0219(7) 0.0197(7) 0.0141(6) -0.0034(6) 0.0043(6)
    N6 0.0375(8) 0.0195(7) 0.0174(7) 0.0128(6) -0.0022(6) 0.0029(6)
    C1 0.0268(8) 0.0265(8) 0.0186(7) 0.0119(7) 0.0058(6) 0.0071(6)
    C2 0.0286(8) 0.0225(8) 0.0199(8) 0.0119(6) 0.0046(6) 0.0072(6)
    C3 0.0342(9) 0.0228(8) 0.0241(8) 0.0138(7) 0.0037(7) 0.0076(6)
    C4 0.0374(10) 0.0406(11) 0.0206(8) 0.0142(8) -0.0003(7) 0.0043(8)
    C5 0.0274(8) 0.0211(8) 0.0188(7) 0.0114(6) 0.0045(6) 0.0061(6)
    C6 0.0353(9) 0.0264(8) 0.0217(8) 0.0143(7) 0.0048(7) 0.0085(7)
    C7 0.0447(11) 0.0370(10) 0.0273(9) 0.0227(9) 0.0026(8) 0.0136(8)
    O1W 0.0406(8) 0.0395(8) 0.0236(7) 0.0125(6) 0.0021(6) 0.0044(6)
    O2W 0.0518(9) 0.0414(8) 0.0299(7) 0.0253(7) 0.0082(7) 0.0145(6)
_geom_special_details
;
All esds (except the esd in the dihedral angle between two l.s. planes) are
estimated using the full covariance matrix. The cell esds are taken into
account individually in the estimation of esds in distances, angles and
torsion angles; correlations between esds in cell parameters are only used
when they are defined by crystal symmetry. An approximate (isotropic)
treatment of cell esds is used for estimating esds involving l.s. planes.
;
loop_
    _geom_bond_atom_site_label_1
    _geom_bond_atom_site_label_2
    _geom_bond_site_symmetry_2
    _geom_bond_distance
    _geom_bond_publ_flag
    O1 C6 . 1.236(2) ?
    N1 C3 . 1.317(2) ?
    N1 N2 . 1.372(2) ?
    N2 C1 . 1.344(2) ?
    N2 C4 . 1.445(2) ?
    N3 C1 . 1.362(2) ?
    N3 H31 . 0.83(2) ?
    N3 H32 . 0.86(2) ?
    N4 C5 . 1.350(2) ?
    N4 H41 . 0.81(2) ?
    N4 H42 . 0.88(2) ?
    N5 C5 . 1.303(2) ?
    N5 N6 . 1.3953(19) ?
    N6 C6 . 1.330(2) ?
    N6 H6N . 0.84(2) ?
    C1 C2 . 1.401(2) ?
    C2 C3 . 1.402(2) ?
    C2 C5 . 1.459(2) ?
    C3 H3 . 0.94 ?
    C4 H4A . 0.97 ?
    C4 H4C . 0.97 ?
    C4 H4D . 0.97 ?
    C6 C7 . 1.500(2) ?
    C7 H7A . 0.97 ?
    C7 H7B . 0.97 ?
    C7 H7C . 0.97 ?
    O1W H1W . 0.81(3) ?
    O1W H2W . 0.89(3) ?
    O2W H3W . 0.86(3) ?
    O2W H4W . 0.87(3) ?
loop_
    _geom_angle_atom_site_label_1
    _geom_angle_atom_site_label_2
    _geom_angle_atom_site_label_3
    _geom_angle_site_symmetry_1
    _geom_angle_site_symmetry_3
    _geom_angle
    _geom_angle_publ_flag
    C3 N1 N2 . . 104.63(14) ?
    C1 N2 N1 . . 112.10(14) ?
    C1 N2 C4 . . 127.04(15) ?
    N1 N2 C4 . . 120.85(14) ?
    C1 N3 H31 . . 117.5(15) ?
    C1 N3 H32 . . 110.8(16) ?
    H31 N3 H32 . . 119(2) ?
    C5 N4 H41 . . 116.7(15) ?
    C5 N4 H42 . . 123.9(15) ?
    H41 N4 H42 . . 118(2) ?
    C5 N5 N6 . . 117.52(14) ?
    C6 N6 N5 . . 117.50(14) ?
    C6 N6 H6N . . 119.6(15) ?
    N5 N6 H6N . . 122.8(15) ?
    N2 C1 N3 . . 122.61(15) ?
    N2 C1 C2 . . 106.59(14) ?
    N3 C1 C2 . . 130.72(15) ?
    C1 C2 C3 . . 104.15(14) ?
    C1 C2 C5 . . 125.02(15) ?
    C3 C2 C5 . . 130.83(15) ?
    N1 C3 C2 . . 112.53(15) ?
    N1 C3 H3 . . 123.7 ?
    C2 C3 H3 . . 123.7 ?
    N2 C4 H4A . . 109.5 ?
    N2 C4 H4C . . 109.5 ?
    H4A C4 H4C . . 109.5 ?
    N2 C4 H4D . . 109.5 ?
    H4A C4 H4D . . 109.5 ?
    H4C C4 H4D . . 109.5 ?
    N5 C5 N4 . . 126.14(15) ?
    N5 C5 C2 . . 114.92(14) ?
    N4 C5 C2 . . 118.95(15) ?
    O1 C6 N6 . . 121.90(15) ?
    O1 C6 C7 . . 121.68(16) ?
    N6 C6 C7 . . 116.42(15) ?
    C6 C7 H7A . . 109.5 ?
    C6 C7 H7B . . 109.5 ?
    H7A C7 H7B . . 109.5 ?
    C6 C7 H7C . . 109.5 ?
    H7A C7 H7C . . 109.5 ?
    H7B C7 H7C . . 109.5 ?
    H1W O1W H2W . . 110(3) ?
    H3W O2W H4W . . 103(3) ?
loop_
    _geom_torsion_atom_site_label_1
    _geom_torsion_atom_site_label_2
    _geom_torsion_atom_site_label_3
    _geom_torsion_atom_site_label_4
    _geom_torsion_site_symmetry_1
    _geom_torsion_site_symmetry_2
    _geom_torsion_site_symmetry_3
    _geom_torsion_site_symmetry_4
    _geom_torsion
    _geom_torsion_publ_flag
    C3 N1 N2 C1 . . . . 0.66(19) ?
    C3 N1 N2 C4 . . . . -178.36(16) ?
    C5 N5 N6 C6 . . . . 170.14(16) ?
    N1 N2 C1 N3 . . . . -177.99(15) ?
    C4 N2 C1 N3 . . . . 1.0(3) ?
    N1 N2 C1 C2 . . . . -0.95(19) ?
    C4 N2 C1 C2 . . . . 178.00(16) ?
    N2 C1 C2 C3 . . . . 0.82(18) ?
    N3 C1 C2 C3 . . . . 177.53(18) ?
    N2 C1 C2 C5 . . . . -179.44(15) ?
    N3 C1 C2 C5 . . . . -2.7(3) ?
    N2 N1 C3 C2 . . . . -0.1(2) ?
    C1 C2 C3 N1 . . . . -0.5(2) ?
    C5 C2 C3 N1 . . . . 179.83(17) ?
    N6 N5 C5 N4 . . . . -1.0(3) ?
    N6 N5 C5 C2 . . . . 178.89(14) ?
    C1 C2 C5 N5 . . . . 1.9(2) ?
    C3 C2 C5 N5 . . . . -178.43(17) ?
    C1 C2 C5 N4 . . . . -178.18(16) ?
    C3 C2 C5 N4 . . . . 1.5(3) ?
    N5 N6 C6 O1 . . . . -6.2(3) ?
    N5 N6 C6 C7 . . . . 173.75(16) ?
loop_
    _geom_hbond_atom_site_label_D
    _geom_hbond_atom_site_label_H
    _geom_hbond_atom_site_label_A
    _geom_hbond_site_symmetry_A
    _geom_hbond_distance_DH
    _geom_hbond_distance_HA
    _geom_hbond_distance_DA
    _geom_hbond_angle_DHA
    O2W H4W N1 2_666 0.87(3) 2.04(3) 2.884(2) 162(3)
    O2W H3W O1 . 0.86(3) 2.11(3) 2.885(2) 150(3)
    O1W H2W O2W 1_655 0.89(3) 1.93(3) 2.824(2) 175(3)
    O1W H1W N5 . 0.81(3) 2.24(3) 2.982(2) 153(3)
    N6 H6N O1W 2_665 0.84(2) 2.07(2) 2.905(2) 177(2)
    N4 H42 O1W 2_665 0.88(2) 2.14(3) 2.995(2) 165(2)
    N4 H41 O1 1_545 0.81(2) 2.08(2) 2.874(2) 169(2)
    N3 H32 N5 . 0.86(2) 2.18(2) 2.791(2) 128(2)
    N3 H31 O2W 2_676 0.83(2) 2.27(2) 3.082(2) 163(2)
data_global
_journal_date_recd_electronic     2010-04-22
_journal_date_accepted     2010-04-26
_journal_name_full     'Acta Crystallographica, Section E'
_journal_year     2010
_journal_volume     66
_journal_issue      5
_journal_page_first     o1209
_journal_page_last     o1210
_journal_paper_category     QO
_journal_coeditor_code     CI5086
_publ_contact_author_name     'Anna V. Dolzhenko'
_publ_contact_author_address
;
Department of Pharmacy
Faculty of Science
National University of Singapore
18 Science Drive 4
Singapore 117543
Singapore
;
_publ_contact_author_email     'phada@nus.edu.sg'
_publ_contact_author_fax     ?
_publ_contact_author_phone     '+65 65162657'
_publ_section_title
;
<i>N</i>'-Acetyl-5-amino-1-methyl-1<i>H</i>-pyrazole-4-carbohydrazonamide
dihydrate
;
loop_
    _publ_author_name
    _publ_author_footnote
    _publ_author_address
    'Dolzhenko, Anna V.' .
;
Department of Pharmacy
Faculty of Science
National University of Singapore
18 Science Drive 4
Singapore 117543
Singapore
;
    'Dolzhenko, Anton V.' .
;
Department of Pharmacy
Faculty of Science
National University of Singapore
18 Science Drive 4
Singapore 117543
Singapore
;
    'Tan, Geok Kheng' .
;
Department of Chemistry
Faculty of Science
National University of Singapore
3 Science Drive 3
Singapore 117543
Singapore
;
    'Koh, Lip Lin' .
;
Department of Chemistry
Faculty of Science
National University of Singapore
3 Science Drive 3
Singapore 117543
Singapore
;
    'Pastorin, Giorgia' .
;
Department of Pharmacy
Faculty of Science
National University of Singapore
18 Science Drive 4
Singapore 117543
Singapore
;
