# Supplementary material for: N′-Acetyl-5-amino-1-methyl-1H-pyrazole-4-carbohydrazonamide dihydrate
Source: Acta Crystallogr Sect E Struct Rep Online. 2010 Apr 30;66(Pt 5):o1209–10. doi: 10.1107/S1600536810015357 (PMC2979283; doi:10.1107/S1600536810015357)
Supplement: Supplementary file 2 [file e-66-o1209-Isup2.hkl]

# 
# h,k,l, Fc-squared, Fo-squared, sigma(Fo-squared) and status flag 
# 
data_I
_shelx_title ' A193 in P-1' 
_shelx_refln_list_code          4 
_shelx_F_calc_maximum       59.78 
_exptl_crystal_F_000       248.00 
_reflns_d_resolution_high  0.7698 
 
loop_ 
 _symmetry_equiv_pos_as_xyz 
 'x, y, z' 
 '-x, -y, -z' 
 
_cell_length_a     7.5496 
_cell_length_b     7.6208 
_cell_length_c    11.2518 
_cell_angle_alpha 102.645 
_cell_angle_beta  101.440 
_cell_angle_gamma 110.810 
 
_shelx_F_squared_multiplier     1.000 
 
loop_ 
 _refln_index_h 
 _refln_index_k 
 _refln_index_l 
 _refln_F_squared_calc 
 _refln_F_squared_meas 
 _refln_F_squared_sigma 
 _refln_observed_status 
   1   0   0     1472.28     1540.11     21.72 o 
   2   0   0     2618.08     2609.10     86.31 o 
   3   0   0       99.28       69.78      5.53 o 
   4   0   0       26.32       27.13      1.70 o 
   5   0   0        0.00        0.14      0.17 o 
   6   0   0        2.53        1.27      1.00 o 
   7   0   0       31.82       27.23      2.47 o 
   8   0   0       74.66       63.68      4.35 o 
  -9   1   0       14.28       13.77      2.34 o 
  -8   1   0        2.33        2.17      0.96 o 
  -7   1   0        9.86        9.76      1.70 o 
  -6   1   0       13.50       10.87      0.67 o 
  -5   1   0        7.83        9.51      0.61 o 
  -4   1   0       53.11       46.16      1.28 o 
  -3   1   0        3.12        3.10      0.25 o 
  -2   1   0      147.90      153.28      2.42 o 
  -1   1   0      571.71      532.34     24.82 o 
   0   1   0     2319.33     2103.66     61.85 o 
   1   1   0      861.28      955.12     20.69 o 
   2   1   0      143.48      175.34      6.18 o 
   3   1   0        0.84        0.53      0.33 o 
   4   1   0      286.37      286.03      9.69 o 
   5   1   0        1.49        2.35      0.53 o 
   6   1   0       62.99       61.20      2.61 o 
   7   1   0       21.36       21.26      1.77 o 
   8   1   0       39.87       35.12      3.12 o 
  -9   2   0       27.17       20.30      2.90 o 
  -8   2   0       44.97       45.27      3.51 o 
  -7   2   0        0.96        0.92      0.39 o 
  -6   2   0      354.58      309.39      6.24 o 
  -5   2   0       94.37       90.47      6.15 o 
  -4   2   0      192.79      200.48      3.32 o 
  -3   2   0        5.13        7.62      0.35 o 
  -2   2   0      202.44      208.86      9.11 o 
  -1   2   0      516.99      526.00     15.87 o 
   0   2   0     2167.57     2099.30     61.05 o 
   1   2   0      729.36      792.72     17.15 o 
   2   2   0      731.99      806.23     25.89 o 
   3   2   0        0.11        0.43      0.39 o 
   4   2   0       11.54       10.57      1.30 o 
   5   2   0        0.08       -0.08      0.54 o 
   6   2   0        0.45        0.92      0.51 o 
   7   2   0        5.11        4.58      1.04 o 
  -9   3   0        3.62        3.13      1.16 o 
  -8   3   0        2.86        4.60      1.36 o 
  -7   3   0       13.55       13.50      2.08 o 
  -6   3   0        7.78        9.39      1.01 o 
  -5   3   0       16.18       16.27      0.82 o 
  -4   3   0      171.71      155.53      3.24 o 
  -3   3   0       99.10      102.70      2.01 o 
  -2   3   0      572.24      568.70     17.52 o 
  -1   3   0      314.26      345.11     10.94 o 
   0   3   0      229.57      212.69      6.96 o 
   1   3   0      177.34      175.01      4.27 o 
   2   3   0       32.44       39.93      0.90 o 
   3   3   0      176.35      168.07      6.65 o 
   4   3   0       37.63       39.16      2.54 o 
   5   3   0        5.91        6.60      1.00 o 
   6   3   0       17.94       19.94      3.58 o 
   7   3   0        2.57        3.47      0.95 o 
  -9   4   0       13.23       13.52      2.48 o 
  -8   4   0       14.37       15.65      1.60 o 
  -7   4   0       21.01       18.97      1.55 o 
  -6   4   0        0.20        0.39      0.29 o 
  -5   4   0        0.80        0.51      0.35 o 
  -4   4   0       28.43       23.03      0.97 o 
  -3   4   0      107.90       92.52      2.19 o 
  -2   4   0       59.65       67.28      3.12 o 
  -1   4   0      119.56      115.11      4.48 o 
   0   4   0       14.95       21.66      1.05 o 
   1   4   0      217.64      215.85      3.94 o 
   2   4   0        0.00       -0.17      0.35 o 
   3   4   0       27.33       27.27      2.06 o 
   4   4   0       19.25       19.06      2.02 o 
   5   4   0        3.51        3.27      1.48 o 
   6   4   0        8.58       11.70      1.50 o 
  -9   5   0       40.73       43.92      2.45 o 
  -8   5   0       44.80       46.15      4.90 o 
  -7   5   0        9.48        8.38      1.77 o 
  -6   5   0       44.89       46.20      1.67 o 
  -5   5   0       37.35       37.28      2.27 o 
  -4   5   0       29.73       24.52      1.64 o 
  -3   5   0        1.13        0.49      0.35 o 
  -2   5   0       28.51       30.31      1.11 o 
  -1   5   0        0.23        1.26      0.49 o 
   0   5   0      317.93      314.93      5.88 o 
   1   5   0        0.86        0.70      0.26 o 
   2   5   0      167.50      154.88      6.55 o 
   3   5   0       42.06       39.76      2.72 o 
   4   5   0       46.12       45.19      2.51 o 
   5   5   0        0.78        0.91      0.65 o 
  -9   6   0       40.03       39.82      2.55 o 
  -8   6   0       27.40       31.33      2.29 o 
  -7   6   0        5.40        6.38      1.09 o 
  -6   6   0        4.92        4.55      0.80 o 
  -5   6   0       23.61       24.11      1.59 o 
  -4   6   0        2.36        1.08      0.50 o 
  -3   6   0        0.81        8.16      0.89 o 
  -2   6   0        5.33       12.30      1.29 o 
  -1   6   0      198.40      184.50      4.52 o 
   0   6   0      332.86      323.11      6.02 o 
   1   6   0        5.69        5.69      1.19 o 
   2   6   0       44.83       33.92      2.59 o 
   3   6   0        1.04        1.64      0.83 o 
   4   6   0        0.14        0.43      0.95 o 
  -8   7   0        1.14        1.76      1.07 o 
  -7   7   0        0.57        1.29      0.93 o 
  -6   7   0      128.25      117.51      3.76 o 
  -5   7   0       23.07       22.89      1.68 o 
  -4   7   0       80.93       76.19      2.76 o 
  -3   7   0       26.25       26.74      1.60 o 
  -2   7   0       17.29       15.74      1.27 o 
  -1   7   0        9.83       11.64      0.90 o 
   0   7   0       45.71       39.04      2.86 o 
   1   7   0       21.35       21.08      2.34 o 
   2   7   0       18.05       18.77      2.26 o 
   3   7   0        6.39        5.00      1.93 o 
  -8   8   0        3.00        5.96      1.66 o 
  -7   8   0       62.19       57.19      4.12 o 
  -6   8   0       81.00       65.96      2.73 o 
  -5   8   0       15.39       16.59      2.18 o 
  -4   8   0        0.50        0.41      0.41 o 
  -3   8   0       63.39       60.17      2.41 o 
  -2   8   0       30.45       36.85      1.76 o 
  -1   8   0        0.12        0.30      0.69 o 
   0   8   0        0.05        0.20      0.77 o 
   1   8   0       17.26       21.40      2.57 o 
  -6   9   0        2.30        4.47      1.52 o 
  -5   9   0        7.76       11.19      1.36 o 
  -4   9   0        4.34        4.61      0.99 o 
  -3   9   0       15.98       19.33      1.61 o 
  -2   9   0        0.41        2.66      1.18 o 
  -1   9   0        0.07        0.51      0.86 o 
   2  -9   1       16.01       19.89      2.76 o 
   3  -9   1       14.79       20.49      3.23 o 
   4  -9   1        2.76        7.72      1.23 o 
   5  -9   1        2.87        3.80      0.88 o 
   6  -9   1        1.05        1.05      0.67 o 
   0  -8   1       21.97       18.99      2.29 o 
   1  -8   1       17.60       21.28      2.47 o 
   2  -8   1        0.71        0.70      0.50 o 
   3  -8   1        0.52        0.53      0.45 o 
   4  -8   1       51.80       49.14      2.60 o 
   5  -8   1        4.53        4.70      0.91 o 
   6  -8   1       15.67       16.15      1.66 o 
   7  -8   1        6.13        6.87      1.10 o 
   8  -8   1        6.10        7.40      1.87 o 
  -3  -7   1        2.22        1.92      1.23 o 
  -2  -7   1        3.96        3.53      1.79 o 
  -1  -7   1       75.64       74.08      4.17 o 
   0  -7   1       36.24       39.69      2.75 o 
   1  -7   1       89.41       87.12      2.80 o 
   2  -7   1       14.61       15.31      2.01 o 
   3  -7   1       65.38       54.69      2.36 o 
   4  -7   1      113.81      108.13      3.50 o 
   5  -7   1        3.89        2.56      0.79 o 
   6  -7   1       86.20       87.35      3.18 o 
   7  -7   1       20.44       23.25      1.82 o 
   8  -7   1       23.68       31.69      2.47 o 
  -4  -6   1        2.45        2.46      1.28 o 
  -3  -6   1       19.10       17.23      1.60 o 
  -2  -6   1       46.32       51.86      3.18 o 
  -1  -6   1        0.70        1.24      0.65 o 
   0  -6   1      569.19      583.35     13.59 o 
   1  -6   1      375.97      322.11     11.26 o 
   2  -6   1       59.35       70.27      3.73 o 
   3  -6   1        5.31       10.37      1.60 o 
   4  -6   1      231.86      225.80      8.87 o 
   6  -6   1       97.32       92.21      3.85 o 
   7  -6   1       77.66       75.15      2.94 o 
   8  -6   1      106.10      113.15      4.38 o 
   9  -6   1        0.44        0.67      0.76 o 
  -5  -5   1        9.01        7.84      2.02 o 
  -4  -5   1       96.02       95.02      3.68 o 
  -3  -5   1        4.07        4.56      0.82 o 
  -2  -5   1      149.25      144.59      6.05 o 
  -1  -5   1       25.02       23.21      1.16 o 
   0  -5   1        1.81        1.04      0.43 o 
   1  -5   1       60.31       54.37      2.90 o 
   2  -5   1      129.42      177.66      6.84 o 
   3  -5   1        0.46        0.29      0.39 o 
   4  -5   1       28.06       28.97      2.17 o 
   5  -5   1       70.76       75.25      2.97 o 
   6  -5   1       25.18       27.08      1.30 o 
   7  -5   1        2.20        2.95      0.55 o 
   8  -5   1       48.50       52.96      2.64 o 
   9  -5   1       47.41       53.42      5.17 o 
  -6  -4   1       10.18       11.51      2.54 o 
  -5  -4   1        3.21        4.79      0.88 o 
  -4  -4   1       48.24       49.82      2.32 o 
  -3  -4   1        2.58        1.64      0.64 o 
  -2  -4   1      217.46      250.13      6.05 o 
  -1  -4   1       16.63       14.51      1.33 o 
   0  -4   1      820.40      945.51     28.52 o 
   1  -4   1      290.24      301.83     10.12 o 
   2  -4   1     2075.12     2396.99     70.58 o 
   3  -4   1        0.73        2.40      0.50 o 
   4  -4   1        1.01        2.18      0.47 o 
   5  -4   1        2.41        4.22      0.60 o 
   6  -4   1       92.35       94.31      2.50 o 
   7  -4   1        0.14        0.29      0.30 o 
   8  -4   1        0.35        0.33      0.52 o 
   9  -4   1       13.89       14.19      2.49 o 
  -7  -3   1       37.98       37.98      2.42 o 
  -6  -3   1        0.45        1.45      0.63 o 
  -5  -3   1        0.85        0.81      0.55 o 
  -4  -3   1       32.06       36.18      2.42 o 
  -3  -3   1      169.29      167.37      6.47 o 
  -2  -3   1       34.87       29.90      1.68 o 
  -1  -3   1      247.47      271.68     15.57 o 
   1  -3   1       23.60       15.95      1.17 o 
   2  -3   1      101.84      110.84      3.13 o 
   3  -3   1      948.49     1033.77     22.78 o 
   4  -3   1       63.26       66.76      2.33 o 
   5  -3   1       91.29       90.25      1.82 o 
   6  -3   1        0.21        0.02      0.32 o 
   7  -3   1       29.72       28.12      1.58 o 
   8  -3   1        3.09        2.34      1.00 o 
   9  -3   1        5.04        5.01      1.60 o 
  -7  -2   1       29.03       29.28      2.37 o 
  -6  -2   1        7.30        8.05      1.07 o 
  -5  -2   1       10.17       10.25      1.10 o 
  -4  -2   1        3.62        5.22      0.73 o 
  -3  -2   1      127.48      143.62      3.04 o 
  -2  -2   1        4.14        5.48      0.38 o 
  -1  -2   1       23.76       18.50      0.72 o 
   1  -2   1        0.01        0.98      0.47 o 
   2  -2   1     1613.71     1687.11     36.21 o 
   3  -2   1       19.04       21.79      0.74 o 
   4  -2   1       35.14       32.43      1.01 o 
   5  -2   1      132.89      126.87      2.35 o 
   6  -2   1        0.26        1.06      0.95 o 
   7  -2   1       29.01       29.08      2.60 o 
   8  -2   1       40.19       39.37      3.30 o 
   9  -2   1        4.17        1.25      1.04 o 
  -8  -1   1        0.57        1.74      0.84 o 
  -7  -1   1        7.83        8.48      1.17 o 
  -6  -1   1       44.33       43.47      2.31 o 
  -5  -1   1        2.74        2.21      0.98 o 
  -4  -1   1      194.51      188.21      3.87 o 
  -3  -1   1        0.00        0.81      0.19 o 
  -2  -1   1       14.33        8.52      0.39 o 
  -1  -1   1      397.64      399.37      7.22 o 
   0  -1   1        2.23        2.61      0.33 o 
   1  -1   1      723.28      702.84     15.25 o 
   2  -1   1      316.14      309.20      9.78 o 
   3  -1   1      289.04      288.50      5.50 o 
   4  -1   1      123.16      129.93      2.96 o 
   5  -1   1       42.66       37.12      1.20 o 
   6  -1   1      133.52      118.88      3.80 o 
   7  -1   1       53.88       49.92      3.49 o 
   8  -1   1       20.00       14.72      2.33 o 
  -8   0   1       28.56       30.23      3.12 o 
  -7   0   1       13.41       12.30      1.42 o 
  -6   0   1       88.00       73.21      2.76 o 
  -5   0   1        0.85        1.15      0.26 o 
  -4   0   1      104.05       93.29      2.16 o 
  -3   0   1      135.45      132.96      2.74 o 
  -2   0   1       41.98       33.55      1.07 o 
  -1   0   1        0.82       -0.13      0.26 o 
   1   0   1      570.59      582.84     14.73 o 
   2   0   1      310.59      327.60      7.29 o 
   3   0   1        1.27        2.02      0.18 o 
   4   0   1      178.52      172.37      4.22 o 
   5   0   1       19.15       16.14      1.72 o 
   6   0   1       63.44       68.69      3.99 o 
   7   0   1        0.20        0.89      0.54 o 
   8   0   1        2.18        2.66      1.12 o 
  -9   1   1        7.83        8.38      1.87 o 
  -8   1   1       15.56       16.75      2.37 o 
  -7   1   1        9.62        9.86      1.10 o 
  -6   1   1       92.70       90.12      2.32 o 
  -5   1   1       37.91       28.24      1.00 o 
  -4   1   1      109.07       90.77      2.11 o 
  -3   1   1        2.63        2.26      0.26 o 
  -2   1   1      645.49      649.89     11.63 o 
  -1   1   1      129.14      119.95      3.90 o 
   0   1   1      611.79      691.89     14.91 o 
   1   1   1      132.91      111.54      4.11 o 
   2   1   1      694.68      716.56     23.07 o 
   3   1   1       85.70       94.52      4.04 o 
   4   1   1       82.06       81.15      3.84 o 
   5   1   1       73.01       69.77      3.16 o 
   6   1   1        5.23        7.27      2.08 o 
   7   1   1       16.56       15.90      1.62 o 
   8   1   1        0.29        0.48      0.90 o 
  -9   2   1        7.84        8.02      2.00 o 
  -8   2   1        2.18        0.82      0.82 o 
  -7   2   1       33.75       27.14      3.12 o 
  -6   2   1        6.79        7.50      0.81 o 
  -5   2   1        0.00       -0.04      0.15 o 
  -4   2   1      533.62      524.36      9.74 o 
  -3   2   1        1.71        1.41      0.31 o 
  -2   2   1      481.10      518.73     10.04 o 
  -1   2   1       40.06       44.21      1.20 o 
   0   2   1      259.86      307.22      6.96 o 
   1   2   1      122.64      134.87      3.24 o 
   2   2   1        0.58        0.08      0.31 o 
   3   2   1        0.63        1.14      0.54 o 
   4   2   1        1.84        1.75      0.63 o 
   5   2   1       54.86       48.67      3.11 o 
   6   2   1       19.33       18.63      4.14 o 
   7   2   1       13.93       13.77      1.59 o 
  -9   3   1        0.46        2.35      1.16 o 
  -8   3   1        6.27        4.60      1.34 o 
  -7   3   1       72.37       77.45      3.07 o 
  -6   3   1       49.36       53.53      1.64 o 
  -5   3   1      241.71      225.46      5.96 o 
  -4   3   1        3.25        2.86      0.37 o 
  -3   3   1      128.96      130.04      3.15 o 
  -2   3   1      195.71      253.12      5.75 o 
  -1   3   1      660.03      831.28     15.88 o 
   0   3   1        9.87       12.29      0.51 o 
   1   3   1      135.29      145.48      3.63 o 
   2   3   1       68.52       74.08      3.58 o 
   3   3   1       32.65       35.38      2.35 o 
   4   3   1        2.28        2.14      0.83 o 
   5   3   1      102.77       88.82      4.69 o 
   6   3   1       33.85       35.08      2.18 o 
  -9   4   1        1.99        2.30      1.26 o 
  -8   4   1       17.16       18.44      1.60 o 
  -7   4   1        1.42        3.34      0.73 o 
  -6   4   1        3.09        2.68      0.61 o 
  -5   4   1        9.38       13.58      1.21 o 
  -4   4   1     1096.74     1172.57     22.55 o 
  -3   4   1       24.75       28.36      1.22 o 
  -2   4   1      511.58      598.52     11.90 o 
  -1   4   1       72.65       85.74      2.29 o 
   0   4   1       71.47       76.01      2.80 o 
   1   4   1        5.54        8.95      0.67 o 
   2   4   1       11.25        8.61      1.34 o 
   3   4   1       58.06       54.65      3.24 o 
   4   4   1       24.63       26.36      2.25 o 
   5   4   1        0.98        2.94      0.83 o 
   6   4   1        0.00        0.73      0.69 o 
  -9   5   1        8.89        9.77      1.31 o 
  -8   5   1       20.68       21.57      3.30 o 
  -7   5   1       24.00       28.11      1.88 o 
  -6   5   1        7.10        6.32      0.96 o 
  -5   5   1        4.21        4.47      1.39 o 
  -4   5   1      282.24      319.60     11.25 o 
  -3   5   1       12.10       11.53      0.97 o 
  -2   5   1       29.60       33.88      1.40 o 
  -1   5   1       12.26       14.62      0.95 o 
   0   5   1      243.25      259.29      6.52 o 
   1   5   1        3.85        5.69      1.13 o 
   2   5   1      180.65      166.21      7.11 o 
   3   5   1       18.33       18.13      2.08 o 
   4   5   1        0.13        0.58      0.70 o 
   5   5   1        0.51        0.36      0.62 o 
  -9   6   1       17.89       21.07      2.03 o 
  -8   6   1       13.31       15.00      1.68 o 
  -7   6   1        0.23        0.54      0.77 o 
  -6   6   1       34.53       31.50      2.58 o 
  -5   6   1        0.39        0.56      0.34 o 
  -4   6   1        0.30        9.97      1.23 o 
  -3   6   1      571.02      588.50     12.17 o 
  -2   6   1      705.61      753.38     15.08 o 
   0   6   1       16.61       15.02      1.86 o 
   1   6   1       68.49       66.17      3.90 o 
   2   6   1       56.53       44.26      3.13 o 
   3   6   1        6.44        9.67      1.71 o 
   4   6   1        8.53        6.91      1.60 o 
  -8   7   1       44.75       52.56      3.81 o 
  -7   7   1        5.24        5.20      1.35 o 
  -6   7   1       71.22       69.62      4.24 o 
  -5   7   1       31.69       27.74      2.70 o 
  -4   7   1        5.05        3.29      0.67 o 
  -3   7   1       83.55       72.41      2.53 o 
  -2   7   1       80.16       73.52      3.89 o 
  -1   7   1      116.31      114.39      3.81 o 
   0   7   1        2.08        2.19      0.88 o 
   1   7   1        6.47        8.58      1.64 o 
   2   7   1        6.28        8.47      1.61 o 
  -8   8   1        2.66        4.66      1.54 o 
  -7   8   1        2.97        3.30      1.23 o 
  -6   8   1        1.01        2.16      0.98 o 
  -5   8   1        0.40        0.80      0.81 o 
  -4   8   1       42.10       39.80      3.07 o 
  -3   8   1        9.50       12.93      1.93 o 
  -2   8   1       43.11       38.90      2.78 o 
  -1   8   1       50.30       54.96      3.87 o 
   0   8   1       17.33       21.20      2.60 o 
   1   8   1        2.45        2.13      1.12 o 
  -6   9   1        0.69        1.39      0.98 o 
  -5   9   1       15.11       21.46      2.69 o 
  -4   9   1       29.56       26.60      2.83 o 
  -3   9   1        0.85        1.89      1.02 o 
  -2   9   1       45.71       57.11      4.32 o 
   0  -9   2        2.57        6.34      2.01 o 
   1  -9   2       23.88       33.31      4.17 o 
   2  -9   2        1.12       -0.12      0.54 o 
   3  -9   2        8.20       12.89      1.45 o 
   4  -9   2        0.01       -0.01      0.59 o 
   5  -9   2        0.07        2.36      0.72 o 
   6  -9   2        3.65        5.26      1.51 o 
  -2  -8   2        5.78        8.95      2.17 o 
  -1  -8   2        0.04        0.25      1.01 o 
   0  -8   2       26.55       29.47      3.41 o 
   1  -8   2       24.05       28.19      2.16 o 
   2  -8   2        7.18        5.90      1.33 o 
   3  -8   2        0.87        2.67      1.02 o 
   4  -8   2      112.31      102.76      5.65 o 
   5  -8   2      144.03      144.75      4.61 o 
   6  -8   2        3.86        5.41      1.02 o 
   7  -8   2        2.23        1.36      1.04 o 
   8  -8   2        0.08        1.49      0.73 o 
  -3  -7   2        8.91       11.11      2.19 o 
  -2  -7   2       58.32       60.61      4.40 o 
  -1  -7   2        6.65        8.87      1.14 o 
   0  -7   2       38.45       38.40      1.87 o 
   1  -7   2       71.01       75.60      4.12 o 
   2  -7   2       56.84       46.22      3.12 o 
   3  -7   2       66.40       67.69      4.04 o 
   4  -7   2       92.31       88.02      4.82 o 
   5  -7   2       11.58       10.14      1.86 o 
   6  -7   2        6.65        5.67      0.97 o 
   7  -7   2        1.23        1.18      0.54 o 
   8  -7   2        5.67        7.71      0.99 o 
  -4  -6   2       15.60        9.58      2.07 o 
  -3  -6   2       14.79       13.38      2.29 o 
  -2  -6   2      176.23      173.84      5.33 o 
  -1  -6   2      133.42      133.77      3.37 o 
   0  -6   2       13.23       14.13      1.14 o 
   1  -6   2        9.02        9.46      1.48 o 
   2  -6   2        0.43        0.14      0.52 o 
   3  -6   2       62.59       58.16      3.51 o 
   4  -6   2       76.07       81.62      4.37 o 
   5  -6   2       10.79       12.60      1.37 o 
   6  -6   2       23.22       22.22      1.42 o 
   7  -6   2      103.80      102.56      4.06 o 
   8  -6   2       34.67       35.56      2.48 o 
   9  -6   2        1.29        3.34      0.97 o 
  -5  -5   2        7.84       10.05      2.06 o 
  -4  -5   2       59.82       57.28      2.60 o 
  -3  -5   2        8.12        5.80      0.95 o 
  -2  -5   2       82.00       73.68      2.75 o 
  -1  -5   2        9.64       10.48      0.98 o 
   0  -5   2        8.76        0.20      0.34 o 
   1  -5   2       96.57      107.83      4.72 o 
   2  -5   2       10.57       11.34      1.51 o 
   3  -5   2      308.35      334.60      8.05 o 
   4  -5   2       33.78       39.02      1.92 o 
   5  -5   2       15.86       16.83      1.45 o 
   6  -5   2      101.70      103.74      2.82 o 
   7  -5   2      200.55      196.93      4.49 o 
   8  -5   2       41.77       44.18      2.22 o 
   9  -5   2       29.19       28.56      3.66 o 
  -6  -4   2        7.72        9.32      2.14 o 
  -5  -4   2        5.45        6.88      1.22 o 
  -4  -4   2        7.03        8.75      1.08 o 
  -3  -4   2       81.00       77.33      4.68 o 
  -2  -4   2       75.82       77.95      2.07 o 
  -1  -4   2      108.40      110.84      3.11 o 
   0  -4   2      186.29      192.56      6.91 o 
   1  -4   2       64.31       49.27      2.63 o 
   2  -4   2      154.93      143.19      4.51 o 
   3  -4   2       38.56       34.55      1.59 o 
   4  -4   2       15.70       15.11      1.20 o 
   5  -4   2       45.13       43.84      2.00 o 
   6  -4   2        3.21        2.98      0.50 o 
   7  -4   2       13.84       13.49      1.04 o 
   8  -4   2        6.82        6.43      1.75 o 
   9  -4   2        7.59        7.51      1.92 o 
  -7  -3   2        0.66        2.34      1.29 o 
  -6  -3   2        2.59        3.36      0.77 o 
  -5  -3   2       19.33       16.75      1.41 o 
  -4  -3   2        0.43        0.93      0.41 o 
  -3  -3   2      127.39      110.43      2.59 o 
  -2  -3   2       13.00       13.21      0.64 o 
  -1  -3   2      149.47      159.26      3.34 o 
   0  -3   2       24.94       31.95      1.73 o 
   1  -3   2      605.36      714.43     18.01 o 
   2  -3   2       15.23       22.41      0.95 o 
   3  -3   2      162.00      146.90      5.45 o 
   4  -3   2        8.68        8.96      0.87 o 
   5  -3   2       20.31       19.85      2.73 o 
   6  -3   2        5.48        1.84      1.99 o 
   7  -3   2        8.07        8.44      1.02 o 
   8  -3   2        5.28        3.76      1.26 o 
   9  -3   2       11.48       11.96      2.31 o 
  -8  -2   2        0.02        2.11      1.23 o 
  -7  -2   2        0.12        0.52      0.53 o 
  -6  -2   2        1.08        1.57      0.69 o 
  -5  -2   2       13.33       12.34      2.10 o 
  -4  -2   2      253.51      271.01      5.58 o 
  -3  -2   2       69.57       59.59      1.53 o 
  -2  -2   2      418.43      407.23      8.32 o 
  -1  -2   2      143.74      162.30      3.21 o 
   0  -2   2      153.52      142.87      3.51 o 
   1  -2   2       80.85       76.87      5.10 o 
   2  -2   2     2485.33     2531.29     71.51 o 
   3  -2   2      744.05      809.55     14.60 o 
   4  -2   2     1029.36     1023.26     18.39 o 
   5  -2   2        0.43        0.73      0.18 o 
   6  -2   2       42.56       39.61      1.26 o 
   7  -2   2       16.74       14.20      2.13 o 
   8  -2   2       21.48       16.52      2.51 o 
  -8  -1   2        8.51       12.69      1.49 o 
  -7  -1   2        0.01        0.62      0.53 o 
  -6  -1   2       22.10       22.18      1.61 o 
  -5  -1   2        9.40        7.79      0.62 o 
  -4  -1   2      161.46      170.52      3.61 o 
  -3  -1   2      145.80      154.77      5.12 o 
  -2  -1   2      516.43      529.66      9.59 o 
  -1  -1   2      551.41      570.15     10.68 o 
   0  -1   2      502.74      530.61      8.30 o 
   1  -1   2       10.40        8.52      0.78 o 
   2  -1   2       89.18       92.24      3.49 o 
   3  -1   2        2.37        4.84      0.75 o 
   4  -1   2       69.25       67.98      2.17 o 
   5  -1   2       38.80       37.61      0.97 o 
   6  -1   2        0.86        1.93      0.55 o 
   7  -1   2       36.76       30.11      2.66 o 
   8  -1   2       34.35       33.59      3.42 o 
  -9   0   2        7.19        6.26      1.77 o 
  -8   0   2        1.48        1.87      0.69 o 
  -7   0   2        1.21        1.04      0.55 o 
  -6   0   2       29.13       25.04      1.05 o 
  -5   0   2       51.25       43.17      1.33 o 
  -4   0   2     1080.04     1061.53     19.04 o 
  -3   0   2     1028.87     1054.12     18.77 o 
  -1   0   2     1245.93     1240.28     26.34 o 
   0   0   2      416.26      447.87     13.41 o 
   1   0   2      318.69      309.86      6.88 o 
   2   0   2     1376.58     1344.38     28.81 o 
   3   0   2       72.15       70.85      2.66 o 
   4   0   2        6.14        4.03      0.27 o 
   5   0   2      123.56      115.78      5.29 o 
   6   0   2       82.64       84.86      6.74 o 
   7   0   2       16.81       14.93      2.22 o 
   8   0   2        0.32        1.46      0.88 o 
  -9   1   2        0.85        2.69      1.13 o 
  -8   1   2        5.72        5.81      1.41 o 
  -7   1   2        5.02        5.18      0.80 o 
  -6   1   2        9.97       11.90      0.76 o 
  -5   1   2        0.27        0.16      0.17 o 
  -4   1   2       59.46       63.58      2.01 o 
  -3   1   2      239.52      245.70      5.80 o 
  -2   1   2     3573.55     3394.54     71.98 o 
  -1   1   2      724.61      824.77     24.26 o 
   0   1   2       35.71       28.23      0.91 o 
   1   1   2        2.84        2.96      0.28 o 
   2   1   2     1455.26     1597.15     50.40 o 
   3   1   2        0.90        1.98      0.63 o 
   4   1   2      146.82      148.77      6.17 o 
   5   1   2       26.76       25.29      2.11 o 
   6   1   2      177.55      174.23      5.81 o 
   7   1   2       43.49       45.84      6.54 o 
  -9   2   2        0.04       -0.36      0.72 o 
  -8   2   2       55.42       53.25      3.88 o 
  -7   2   2        8.94       10.60      0.82 o 
  -6   2   2        9.41        8.32      0.67 o 
  -5   2   2        0.37        0.36      0.31 o 
  -4   2   2      269.01      288.39      5.67 o 
  -3   2   2       10.56       16.04      0.86 o 
  -2   2   2      496.39      506.83     15.43 o 
  -1   2   2     1846.34     1988.37     57.91 o 
   0   2   2      347.72      404.50      9.05 o 
   1   2   2       11.29        7.33      0.43 o 
   2   2   2      242.90      228.04      8.38 o 
   3   2   2       23.18       16.70      1.52 o 
   4   2   2        4.62        7.04      1.30 o 
   5   2   2        0.59        1.19      0.63 o 
   6   2   2       35.21       31.91      2.21 o 
   7   2   2       24.51       26.35      2.26 o 
  -9   3   2        3.71        5.54      1.60 o 
  -8   3   2        8.95       10.40      1.29 o 
  -7   3   2        0.01        0.25      0.40 o 
  -6   3   2      120.25      116.76      3.70 o 
  -5   3   2        5.41        6.11      1.83 o 
  -4   3   2      324.73      308.44      7.63 o 
  -3   3   2       37.15       40.51      2.13 o 
  -2   3   2       10.66        6.32      0.86 o 
  -1   3   2       41.92       73.82      2.98 o 
   0   3   2      541.73      612.07     13.60 o 
   1   3   2      517.42      584.38     12.98 o 
   2   3   2      196.72      199.88      7.79 o 
   3   3   2        2.68        2.05      0.77 o 
   4   3   2       48.22       53.38      3.36 o 
   5   3   2       33.97       27.56      2.40 o 
   6   3   2        0.96        0.97      0.60 o 
  -9   4   2        3.08        3.54      0.87 o 
  -8   4   2        0.33        0.65      0.67 o 
  -7   4   2       10.56       11.05      1.20 o 
  -6   4   2        8.28        9.10      1.06 o 
  -5   4   2       14.56       16.89      1.69 o 
  -4   4   2        1.09        1.89      0.64 o 
  -3   4   2        0.01       -0.11      0.23 o 
  -2   4   2        4.16        1.39      0.47 o 
  -1   4   2      380.35      411.18     13.01 o 
   0   4   2        2.80        2.70      0.43 o 
   1   4   2       60.65       59.71      1.89 o 
   2   4   2       51.21       41.07      2.75 o 
   3   4   2       22.66       22.43      2.04 o 
   4   4   2       36.39       37.91      2.89 o 
   5   4   2        2.80        4.41      1.20 o 
  -9   5   2        0.16        0.13      0.62 o 
  -8   5   2       17.12       20.11      1.77 o 
  -7   5   2        0.13        0.61      0.50 o 
  -6   5   2       37.90       35.74      2.58 o 
  -5   5   2        1.66        1.41      0.71 o 
  -4   5   2       82.28       83.92      4.06 o 
  -3   5   2       52.79       62.46      3.25 o 
  -2   5   2      306.73      311.02     10.55 o 
  -1   5   2       44.90       43.43      2.33 o 
   0   5   2      148.67      147.64      4.10 o 
   1   5   2       69.27       69.90      3.93 o 
   2   5   2       54.54       47.36      3.17 o 
   3   5   2       13.54       12.58      1.90 o 
   4   5   2        2.63        2.65      1.12 o 
  -9   6   2        2.03        3.60      1.22 o 
  -8   6   2        0.93        0.92      0.93 o 
  -7   6   2        8.86       10.88      1.76 o 
  -6   6   2        0.87        1.54      0.87 o 
  -5   6   2        6.60        6.08      1.25 o 
  -3   6   2      145.73      143.81      6.01 o 
  -2   6   2      431.65      426.37     14.13 o 
  -1   6   2        0.93        1.16      0.58 o 
   0   6   2       92.96       88.02      4.70 o 
   1   6   2        4.78        6.20      1.39 o 
   2   6   2        0.94        1.64      0.89 o 
   3   6   2       17.61       16.44      2.30 o 
  -8   7   2       72.60       79.17      4.72 o 
  -7   7   2        3.66        3.36      1.25 o 
  -6   7   2       26.00       26.14      2.67 o 
  -5   7   2       18.45       17.53      2.17 o 
  -4   7   2        2.21        5.30      1.23 o 
  -3   7   2        0.01        0.61      0.60 o 
  -2   7   2       19.75       20.31      2.02 o 
  -1   7   2       55.18       52.66      3.66 o 
   0   7   2       14.96       17.05      2.26 o 
   1   7   2        9.74        7.84      1.66 o 
   2   7   2        0.51        0.06      0.75 o 
  -8   8   2       47.43       41.30      3.46 o 
  -7   8   2       18.24       21.14      2.71 o 
  -6   8   2        0.00        0.41      0.86 o 
  -5   8   2       51.52       47.45      3.39 o 
  -4   8   2       19.68       23.85      2.55 o 
  -3   8   2        6.88        8.23      1.55 o 
  -2   8   2        7.88        8.36      1.86 o 
  -1   8   2        6.11        9.97      1.90 o 
   0   8   2        5.37        6.91      1.65 o 
  -6   9   2        0.79        2.31      1.06 o 
  -5   9   2        2.98        4.39      1.43 o 
  -4   9   2        1.56        1.93      1.05 o 
   0  -9   3        2.41        2.87      1.63 o 
   2  -9   3        9.93       18.05      2.58 o 
   3  -9   3        5.26        7.78      1.84 o 
   4  -9   3        0.08        1.35      0.96 o 
   5  -9   3        0.05        0.52      0.57 o 
   6  -9   3        3.96        5.16      1.16 o 
  -2  -8   3        0.65       -0.46      0.92 o 
  -1  -8   3       23.91       22.42      3.12 o 
   0  -8   3       16.80       23.70      3.01 o 
   1  -8   3        0.00        0.93      0.76 o 
   2  -8   3       86.69       88.18      4.94 o 
   3  -8   3        6.17        7.93      1.65 o 
   4  -8   3        5.70        5.24      1.37 o 
   5  -8   3       11.24       10.43      2.02 o 
   6  -8   3       51.80       58.63      2.80 o 
   7  -8   3        0.11       -0.28      0.56 o 
  -3  -7   3       26.71       25.36      3.23 o 
  -2  -7   3       18.73       23.79      3.00 o 
  -1  -7   3       43.36       36.84      3.11 o 
   0  -7   3        7.00        4.78      0.64 o 
   1  -7   3       41.38       37.28      2.07 o 
   2  -7   3       80.78       83.39      4.35 o 
   3  -7   3        0.83        2.82      0.92 o 
   4  -7   3       78.94       81.98      4.66 o 
   5  -7   3       10.23       11.08      1.90 o 
   6  -7   3       28.94       33.05      2.36 o 
   7  -7   3        0.06        1.04      0.50 o 
   8  -7   3        2.41        4.79      0.80 o 
  -5  -6   3        6.61       11.11      2.37 o 
  -4  -6   3       21.07       23.53      3.08 o 
  -3  -6   3       11.67        9.96      1.94 o 
  -2  -6   3      163.15      154.31      7.34 o 
  -1  -6   3      197.02      203.75      4.64 o 
   0  -6   3      178.88      178.12      4.16 o 
   1  -6   3        0.73        1.03      0.44 o 
   2  -6   3      425.92      434.44     10.53 o 
   3  -6   3       44.71       56.38      3.53 o 
   4  -6   3      171.43      171.98      7.38 o 
   5  -6   3      223.65      223.09      6.57 o 
   6  -6   3      142.87      144.04      7.49 o 
   7  -6   3        3.40        6.65      0.88 o 
   8  -6   3        8.84       13.05      1.20 o 
  -6  -5   3       26.60       30.32      3.75 o 
  -5  -5   3       11.30       14.85      2.51 o 
  -4  -5   3       40.73       37.08      3.16 o 
  -3  -5   3       23.95       23.95      1.49 o 
  -2  -5   3       41.20       39.05      1.40 o 
  -1  -5   3       82.33       85.53      2.90 o 
   0  -5   3       37.60       47.98      1.99 o 
   1  -5   3        0.19        0.30      0.26 o 
   2  -5   3        5.06        8.80      1.44 o 
   3  -5   3       70.01       71.82      2.51 o 
   4  -5   3        3.15        3.56      0.68 o 
   5  -5   3        0.07       -0.17      0.35 o 
   6  -5   3      166.73      158.96      5.08 o 
   7  -5   3      126.05      135.45      3.49 o 
   8  -5   3        1.44        0.81      0.53 o 
  -6  -4   3       51.19       53.77      4.18 o 
  -5  -4   3        0.22        1.08      0.94 o 
  -4  -4   3      166.19      159.54      4.83 o 
  -3  -4   3        3.00        3.39      0.59 o 
  -2  -4   3      239.46      254.78      5.24 o 
  -1  -4   3      280.05      268.95      5.43 o 
   0  -4   3     1004.12     1160.78     25.40 o 
   1  -4   3       64.26       76.04      2.40 o 
   2  -4   3      111.02      117.39      3.19 o 
   3  -4   3       81.04       83.94      2.82 o 
   4  -4   3      300.35      262.33      6.89 o 
   5  -4   3       28.68       25.15      1.48 o 
   6  -4   3        1.18        0.47      0.75 o 
   7  -4   3       37.38       40.67      1.56 o 
   8  -4   3       34.53       36.47      3.31 o 
  -7  -3   3        0.02       -0.42      0.84 o 
  -6  -3   3        4.52        7.91      1.75 o 
  -5  -3   3       56.62       50.01      2.37 o 
  -4  -3   3        1.34        1.43      0.55 o 
  -3  -3   3        6.18        5.38      0.49 o 
  -2  -3   3      144.62      138.93      3.02 o 
  -1  -3   3      135.56      142.87      3.72 o 
   0  -3   3      622.14      737.69     26.89 o 
   1  -3   3      725.34      830.36     14.96 o 
   2  -3   3       24.82       18.87      0.69 o 
   3  -3   3       10.58       12.26      0.94 o 
   4  -3   3        1.75        0.65      0.59 o 
   5  -3   3      199.01      187.48      5.25 o 
   6  -3   3       10.56       11.23      0.98 o 
   7  -3   3       15.14       15.58      2.28 o 
   8  -3   3       94.56       94.46      5.72 o 
  -8  -2   3        0.33        3.65      1.45 o 
  -7  -2   3        7.91       10.54      2.01 o 
  -6  -2   3       28.36       26.62      1.62 o 
  -5  -2   3       41.34       42.57      1.97 o 
  -4  -2   3       60.53       60.53      2.51 o 
  -3  -2   3        1.75        4.20      0.48 o 
  -2  -2   3      406.95      418.80      7.78 o 
  -1  -2   3        6.33        6.84      0.32 o 
   0  -2   3      444.02      448.80      9.01 o 
   1  -2   3       61.59       83.77      1.82 o 
   2  -2   3      346.56      375.26      8.64 o 
   3  -2   3      317.10      311.41      7.46 o 
   4  -2   3       15.83       12.81      1.04 o 
   5  -2   3       59.35       61.43      1.76 o 
   6  -2   3      136.79      130.87      6.22 o 
   7  -2   3        2.48        2.37      1.01 o 
   8  -2   3       37.58       35.61      3.24 o 
  -8  -1   3       10.80       15.08      2.10 o 
  -7  -1   3        0.51        0.46      0.53 o 
  -6  -1   3       24.37       23.83      2.10 o 
  -5  -1   3       10.17       13.11      0.78 o 
  -4  -1   3       62.42       56.90      1.78 o 
  -3  -1   3      383.88      378.65      7.14 o 
  -2  -1   3       65.96       66.51      1.53 o 
  -1  -1   3     1748.58     1828.49     38.83 o 
   0  -1   3       64.65       68.79      1.48 o 
   1  -1   3      141.20      139.85      4.33 o 
   2  -1   3        0.28        0.07      0.21 o 
   3  -1   3      474.32      515.89     11.66 o 
   4  -1   3      498.23      507.81     11.64 o 
   5  -1   3      275.98      248.34      4.61 o 
   6  -1   3       56.41       54.57      3.54 o 
   7  -1   3       57.99       50.60      3.65 o 
   8  -1   3        0.53        0.89      0.81 o 
  -9   0   3        2.48        4.16      1.46 o 
  -8   0   3       22.48       24.47      1.85 o 
  -7   0   3        0.82        1.15      0.79 o 
  -6   0   3        3.70        3.56      0.61 o 
  -5   0   3       10.69       13.23      0.76 o 
  -4   0   3       59.81       49.56      1.81 o 
  -3   0   3        0.04       -0.07      0.15 o 
  -2   0   3      109.93       99.84      2.12 o 
  -1   0   3      157.47      157.36      5.14 o 
   0   0   3      457.11      505.57     34.83 o 
   1   0   3      230.13      241.82      5.55 o 
   2   0   3      201.27      240.46      5.65 o 
   3   0   3        0.24        0.70      0.25 o 
   4   0   3      125.10      126.45      5.51 o 
   5   0   3        2.48        1.37      0.64 o 
   6   0   3        1.25        2.09      0.62 o 
   7   0   3        2.52        2.34      1.05 o 
  -9   1   3        6.59        4.96      1.48 o 
  -8   1   3       21.27       18.80      3.35 o 
  -7   1   3        1.55        0.92      0.52 o 
  -6   1   3        0.00        0.47      0.23 o 
  -5   1   3        4.12        4.35      0.47 o 
  -4   1   3      494.20      541.91     10.08 o 
  -3   1   3       67.92       72.04      1.75 o 
  -2   1   3      865.64      995.13     29.42 o 
  -1   1   3     1153.65     1102.39     32.36 o 
   0   1   3       92.57       92.78      2.40 o 
   1   1   3      287.32      314.83      7.15 o 
   2   1   3       12.03       20.61      1.75 o 
   3   1   3      135.87      133.82      5.58 o 
   4   1   3       29.55       29.01      2.17 o 
   5   1   3       96.87      100.85      5.12 o 
   6   1   3        0.06       -0.22      0.43 o 
   7   1   3       50.76       47.16      3.63 o 
  -9   2   3       10.80        8.41      1.89 o 
  -8   2   3        5.38        7.26      0.99 o 
  -7   2   3        0.43        1.65      0.43 o 
  -6   2   3       85.47       85.25      2.31 o 
  -5   2   3       10.65        6.97      0.60 o 
  -4   2   3       83.74       73.61      2.36 o 
  -3   2   3        5.19        2.42      0.52 o 
  -2   2   3      328.48      337.06     10.61 o 
  -1   2   3       42.75       40.42      1.82 o 
   0   2   3       67.29       79.64      2.23 o 
   1   2   3        1.45        2.17      0.33 o 
   2   2   3       52.71       52.80      2.90 o 
   3   2   3       28.99       33.33      2.33 o 
   4   2   3        4.81        4.89      1.14 o 
   5   2   3       15.31       16.53      2.12 o 
   6   2   3        9.04        9.00      1.80 o 
  -9   3   3       17.73       17.01      2.76 o 
  -8   3   3       14.09       17.47      1.50 o 
  -7   3   3       18.48       17.16      1.39 o 
  -6   3   3        1.35        1.40      1.05 o 
  -5   3   3       87.50       83.69      2.81 o 
  -4   3   3      100.70       95.27      3.94 o 
  -3   3   3      178.08      158.97      5.76 o 
  -2   3   3        2.70        5.98      0.78 o 
   0   3   3      160.34      172.98      4.39 o 
   1   3   3      198.83      210.88      5.17 o 
   2   3   3        9.15       12.16      1.57 o 
   3   3   3      139.80      133.00      6.02 o 
   4   3   3       98.28       89.80      4.81 o 
   5   3   3        2.30        2.92      1.01 o 
   6   3   3       26.13       28.13      3.11 o 
  -9   4   3        3.52        4.39      1.69 o 
  -8   4   3        0.36       -0.03      0.65 o 
  -7   4   3       16.55       15.27      1.42 o 
  -6   4   3      233.23      220.73      8.13 o 
  -5   4   3        2.18        4.71      0.98 o 
  -4   4   3      120.88      121.19      4.99 o 
  -3   4   3        9.69        9.71      1.20 o 
  -2   4   3        5.39        5.34      0.89 o 
  -1   4   3      180.88      195.23      6.69 o 
   0   4   3        6.17        5.04      0.99 o 
   1   4   3      216.88      215.71      8.65 o 
   2   4   3       12.06        9.31      1.54 o 
   3   4   3        0.92        0.64      0.64 o 
   4   4   3        1.67        1.57      0.87 o 
   5   4   3        0.05        0.27      0.76 o 
  -9   5   3        1.41        2.19      0.76 o 
  -8   5   3        0.04       -0.07      0.71 o 
  -7   5   3       11.02       10.82      1.63 o 
  -6   5   3      206.90      214.38      8.28 o 
  -5   5   3        3.79        4.42      1.05 o 
  -4   5   3       35.48       38.29      2.48 o 
  -3   5   3        1.53        1.30      0.60 o 
  -2   5   3      148.90      125.58      5.05 o 
  -1   5   3       68.73       71.37      2.47 o 
   0   5   3      159.48      149.27      6.63 o 
   1   5   3       35.75       26.73      2.30 o 
   2   5   3        4.12        2.99      1.04 o 
   3   5   3        3.29        3.84      1.14 o 
   4   5   3        2.70        3.66      1.24 o 
  -9   6   3        1.94        3.72      1.24 o 
  -8   6   3        0.75        2.12      1.00 o 
  -7   6   3       10.59       14.10      2.00 o 
  -6   6   3        0.01        0.29      0.67 o 
  -5   6   3      357.47      352.38     12.49 o 
  -4   6   3      348.64      345.77     12.14 o 
  -3   6   3        3.00        5.54      1.14 o 
  -1   6   3      199.21      186.34      7.37 o 
   0   6   3      182.00      173.39      7.75 o 
   1   6   3       28.66       31.08      2.67 o 
   2   6   3       13.75       12.78      2.06 o 
   3   6   3       22.14       25.37      2.92 o 
  -8   7   3       20.56       18.00      2.40 o 
  -7   7   3       11.02       11.75      1.93 o 
  -6   7   3        0.01        0.40      0.73 o 
  -5   7   3       61.98       60.87      3.71 o 
  -4   7   3      103.54       89.55      4.61 o 
  -3   7   3       87.58       87.33      4.41 o 
  -2   7   3        0.88        0.84      0.51 o 
  -1   7   3        6.40        4.23      1.30 o 
   0   7   3        8.40       13.58      2.11 o 
   1   7   3        5.19        6.53      1.67 o 
  -7   8   3        0.06        0.42      0.94 o 
  -6   8   3       49.17       50.14      3.63 o 
  -5   8   3        1.78        3.05      1.16 o 
  -4   8   3       13.13       11.89      1.89 o 
  -3   8   3       38.66       41.49      2.89 o 
  -2   8   3        1.65        0.66      0.89 o 
  -1   8   3        7.27        9.00      1.90 o 
  -4   9   3       16.17       20.65      2.43 o 
   0  -9   4        0.34        1.75      1.43 o 
   1  -9   4        1.46        1.92      1.11 o 
   2  -9   4        0.72       -0.12      0.78 o 
   3  -9   4       12.04       16.62      2.53 o 
   4  -9   4        2.42        2.30      1.16 o 
   5  -9   4       15.61       18.02      2.71 o 
   6  -9   4        0.89        2.06      1.20 o 
  -2  -8   4        8.08        7.19      1.92 o 
  -1  -8   4        1.91        1.75      1.13 o 
   0  -8   4       25.09       23.46      2.88 o 
   1  -8   4        1.28        0.91      0.67 o 
   2  -8   4      101.70       92.18      5.23 o 
   3  -8   4      136.66      119.01      6.19 o 
   4  -8   4        0.80        2.93      1.18 o 
   5  -8   4        0.01        0.48      0.77 o 
   6  -8   4        0.13        0.55      0.67 o 
   7  -8   4       28.06       36.62      7.61 o 
  -3  -7   4        1.81        2.71      1.20 o 
  -2  -7   4        8.26        7.83      1.83 o 
  -1  -7   4       69.90       62.92      4.14 o 
   0  -7   4        4.30        4.47      0.85 o 
   1  -7   4       35.20       32.97      1.86 o 
   2  -7   4       38.20       32.44      2.67 o 
   3  -7   4      103.31       88.77      4.93 o 
   4  -7   4        1.40        2.77      1.01 o 
   5  -7   4       15.37       19.36      2.55 o 
   6  -7   4       23.39       22.17      2.96 o 
   7  -7   4       49.38       49.66      3.25 o 
   8  -7   4        9.75       11.54      1.25 o 
  -5  -6   4        5.65        6.96      1.95 o 
  -4  -6   4       68.07       63.23      4.52 o 
  -3  -6   4       41.98       43.31      3.48 o 
  -2  -6   4        7.99        7.05      1.57 o 
  -1  -6   4       48.28       46.14      3.87 o 
   0  -6   4        2.24        3.63      0.53 o 
   1  -6   4       90.67       83.64      2.98 o 
   2  -6   4      166.17      162.12      4.64 o 
   4  -6   4       19.27       20.20      2.14 o 
   5  -6   4      153.59      148.69      4.90 o 
   6  -6   4       30.86       28.01      4.20 o 
   7  -6   4        0.00       -0.26      0.52 o 
   8  -6   4       17.78       19.76      1.50 o 
  -6  -5   4       10.34        9.30      2.19 o 
  -5  -5   4        0.01       -0.19      0.90 o 
  -4  -5   4       20.94       19.01      2.64 o 
  -3  -5   4       54.16       58.52      3.88 o 
  -2  -5   4       10.83       14.38      1.37 o 
  -1  -5   4      256.70      258.77      8.36 o 
   0  -5   4       56.16       48.73      2.00 o 
   1  -5   4      307.73      296.21      7.41 o 
   2  -5   4        0.08       -0.09      0.19 o 
   3  -5   4       18.97       16.56      1.20 o 
   4  -5   4      170.46      162.70      4.92 o 
   5  -5   4      772.89      793.32     18.63 o 
   6  -5   4       90.69       94.52      6.93 o 
   7  -5   4       88.57       88.26      3.79 o 
   8  -5   4        6.62        7.61      1.89 o 
  -6  -4   4        5.79        5.48      1.64 o 
  -5  -4   4       19.92       21.56      2.78 o 
  -4  -4   4       39.10       40.02      3.13 o 
  -3  -4   4       36.82       35.57      1.26 o 
  -2  -4   4       53.89       45.82      1.41 o 
  -1  -4   4       13.90       14.13      0.70 o 
   0  -4   4       36.92       33.42      1.45 o 
   1  -4   4       24.71       21.44      1.04 o 
   2  -4   4       64.79       64.84      1.69 o 
   3  -4   4       11.68       12.39      1.05 o 
   4  -4   4        2.99        4.01      0.70 o 
   5  -4   4        0.76        1.04      0.46 o 
   6  -4   4       50.29       46.91      6.26 o 
   7  -4   4       19.06        6.74      4.43 o 
   8  -4   4        5.21        7.31      1.77 o 
  -7  -3   4        0.74        1.13      1.11 o 
  -6  -3   4        3.01        3.86      1.41 o 
  -5  -3   4        6.55        7.18      1.61 o 
  -4  -3   4       11.42       13.79      1.19 o 
  -3  -3   4        0.15        0.16      0.17 o 
  -2  -3   4       37.37       44.38      1.50 o 
  -1  -3   4      864.34      868.86     15.67 o 
   0  -3   4        0.05        1.33      0.29 o 
   1  -3   4      224.89      213.52      4.27 o 
   3  -3   4        3.47        0.80      0.35 o 
   4  -3   4        0.20        0.27      0.30 o 
   5  -3   4       31.60       30.13      1.60 o 
   6  -3   4        3.80        6.49      0.99 o 
   7  -3   4       34.21       33.67      2.95 o 
   8  -3   4        5.05        5.96      1.58 o 
  -8  -2   4        2.32        5.28      1.49 o 
  -7  -2   4       11.10        9.96      1.94 o 
  -6  -2   4       53.27       51.01      2.75 o 
  -5  -2   4       15.66       14.18      0.87 o 
  -4  -2   4       34.16       32.55      1.15 o 
  -3  -2   4       18.80       15.98      0.79 o 
  -2  -2   4      185.42      160.25      3.28 o 
  -1  -2   4      493.78      466.91     10.50 o 
   0  -2   4     2073.43     2146.77     37.71 o 
   1  -2   4      960.87     1055.84     22.90 o 
   2  -2   4      938.40     1076.18     23.50 o 
   3  -2   4       69.39       78.90      2.52 o 
   4  -2   4        1.51        2.51      0.51 o 
   5  -2   4        9.41        9.49      0.96 o 
   6  -2   4       36.19       35.60      2.81 o 
   7  -2   4        1.23        2.19      0.94 o 
   8  -2   4        6.51        5.43      1.52 o 
  -8  -1   4        0.96        1.31      1.02 o 
  -7  -1   4        9.74       10.84      1.27 o 
  -6  -1   4       34.41       37.28      1.41 o 
  -5  -1   4       37.45       32.71      1.23 o 
  -4  -1   4      153.04      162.42      3.53 o 
  -3  -1   4       64.85       63.41      1.62 o 
  -2  -1   4      406.30      422.55      9.58 o 
  -1  -1   4       33.28       29.56      0.80 o 
   0  -1   4        3.23        2.66      0.29 o 
   1  -1   4       34.68       41.96      1.39 o 
   2  -1   4      134.06      160.50      4.09 o 
   3  -1   4       83.65       86.31      2.60 o 
   4  -1   4       29.44       28.12      1.32 o 
   5  -1   4       77.47       71.79      3.94 o 
   6  -1   4      107.90       94.64      5.14 o 
   7  -1   4        0.05        0.55      0.69 o 
   8  -1   4        8.17        6.93      1.81 o 
  -8   0   4       26.88       30.11      2.00 o 
  -7   0   4       19.65       18.27      1.49 o 
  -6   0   4      169.15      151.45      3.56 o 
  -5   0   4      206.80      191.39      5.29 o 
  -4   0   4     2601.00     2545.09     44.81 o 
  -3   0   4     1104.19     1075.98     19.23 o 
  -2   0   4       18.02       21.74      0.95 o 
  -1   0   4     1062.89     1026.35     30.37 o 
   0   0   4     1723.69     1977.18     42.11 o 
   1   0   4      390.70      393.03      8.87 o 
   2   0   4      104.15      125.31      3.32 o 
   3   0   4      210.85      179.32     13.25 o 
   4   0   4       18.83       19.09      1.76 o 
   5   0   4       93.68       81.23      4.42 o 
   6   0   4        1.91        1.28      0.75 o 
   7   0   4        5.87        8.19      1.71 o 
  -9   1   4        1.01        1.36      1.08 o 
  -8   1   4        1.34        3.20      0.77 o 
  -7   1   4        2.84        3.67      0.56 o 
  -6   1   4       19.35       22.96      1.06 o 
  -5   1   4      102.14      104.40      4.02 o 
  -4   1   4     1428.04     1360.20     24.30 o 
  -3   1   4      194.06      248.52      5.98 o 
  -2   1   4      179.40      175.04      5.88 o 
  -1   1   4        0.76        0.72      0.34 o 
   0   1   4     1320.65     1511.52     32.45 o 
   1   1   4       12.43       17.09      0.83 o 
   2   1   4       86.21       96.00      2.65 o 
   3   1   4       53.83       51.02      2.96 o 
   4   1   4      574.68      577.84     19.96 o 
   5   1   4       88.87       91.14      4.90 o 
   6   1   4       13.68       13.44      2.11 o 
   7   1   4        3.98        4.90      1.40 o 
  -9   2   4        3.51        4.18      1.37 o 
  -8   2   4       28.31       28.44      1.75 o 
  -7   2   4        6.15        7.10      0.75 o 
  -6   2   4       56.75       57.40      3.94 o 
  -5   2   4        2.87        1.76      0.46 o 
  -4   2   4       35.91       30.26      1.82 o 
  -3   2   4      479.96      540.96     16.76 o 
  -2   2   4        9.82       12.53      1.02 o 
  -1   2   4       53.44       58.51      2.48 o 
   0   2   4      459.36      479.30     10.83 o 
   1   2   4      238.00      260.53      6.24 o 
   2   2   4        1.15        2.16      0.70 o 
   3   2   4        2.38        2.02      0.77 o 
   4   2   4      116.97      103.71      5.26 o 
   5   2   4       40.52       36.59      2.90 o 
   6   2   4        5.89        5.71      1.43 o 
  -9   3   4        1.10        2.02      0.74 o 
  -8   3   4       32.98       35.98      2.04 o 
  -7   3   4        0.04        0.12      0.39 o 
  -6   3   4       40.49       33.59      2.23 o 
  -5   3   4        0.00       -0.08      0.39 o 
  -4   3   4       56.39       45.90      2.46 o 
  -3   3   4       29.46       21.49      1.51 o 
  -2   3   4      819.52      912.67     27.49 o 
  -1   3   4      317.61      354.73      8.65 o 
   0   3   4      146.64      145.94      3.87 o 
   1   3   4        9.72        8.18      0.69 o 
   2   3   4       15.63       14.23      1.78 o 
   3   3   4      113.48      115.31      5.61 o 
   4   3   4        0.08        1.16      0.66 o 
   5   3   4        0.15        0.66      0.69 o 
  -9   4   4        3.64        3.62      0.93 o 
  -8   4   4       26.00       26.45      1.84 o 
  -7   4   4        0.11        0.41      0.65 o 
  -6   4   4        8.12        6.43      1.18 o 
  -5   4   4       33.04       32.62      2.18 o 
  -4   4   4        0.00       -0.11      0.33 o 
  -3   4   4      150.04      144.52      5.54 o 
  -2   4   4        1.97        1.47      0.51 o 
  -1   4   4       17.62       21.57      1.15 o 
   0   4   4      102.95       91.43      3.05 o 
   1   4   4       69.18       71.33      3.99 o 
   2   4   4      102.89       96.98      5.05 o 
   3   4   4        2.51        2.49      0.94 o 
   4   4   4        0.02       -0.29      0.67 o 
  -9   5   4        0.01        1.53      1.05 o 
  -8   5   4       13.89       14.00      1.99 o 
  -7   5   4        1.48        1.83      0.82 o 
  -6   5   4       38.55       34.62      2.47 o 
  -5   5   4       96.40       92.89      4.37 o 
  -4   5   4       59.40       53.32      2.98 o 
  -3   5   4       37.67       37.54      2.35 o 
  -2   5   4       44.44       37.33      2.26 o 
  -1   5   4        3.63        3.29      0.57 o 
   0   5   4       58.83       47.75      3.20 o 
   1   5   4       94.56       91.04      4.93 o 
   2   5   4        9.16        9.29      1.77 o 
   3   5   4      147.11      142.68      7.07 o 
  -9   6   4        2.46        1.82      1.11 o 
  -8   6   4        7.05        4.95      1.31 o 
  -7   6   4        6.22        7.46      1.45 o 
  -6   6   4       16.05       14.71      1.93 o 
  -5   6   4       73.13       67.75      3.71 o 
  -4   6   4      282.07      258.79      9.48 o 
  -3   6   4        6.97        8.28      1.34 o 
  -2   6   4       85.42       85.05      3.99 o 
  -1   6   4        4.39        3.57      1.05 o 
   0   6   4        2.19        2.63      0.98 o 
   1   6   4       14.77       15.28      2.31 o 
   2   6   4        0.07        2.06      0.96 o 
  -8   7   4        2.64        3.19      1.18 o 
  -7   7   4       20.96       16.34      2.23 o 
  -6   7   4       15.38       15.06      2.06 o 
  -5   7   4        7.24        7.32      1.42 o 
  -4   7   4       24.22       20.11      2.17 o 
  -3   7   4       51.78       49.14      3.01 o 
  -2   7   4        0.00        0.33      0.73 o 
  -1   7   4        1.23        0.55      0.72 o 
   0   7   4        1.17        1.89      1.08 o 
   1   7   4        0.10        0.00      0.95 o 
  -7   8   4       21.86       19.03      2.54 o 
  -6   8   4       12.60       13.53      2.08 o 
  -5   8   4       13.05       11.91      1.93 o 
  -4   8   4       16.22       14.89      2.01 o 
  -3   8   4        3.80        5.87      1.69 o 
  -2   8   4        5.89        9.49      2.06 o 
  -1   8   4        0.67       -0.34      0.84 o 
   0  -9   5        3.59       10.76      2.34 o 
   1  -9   5        1.58        2.75      1.23 o 
   2  -9   5        6.83        9.14      1.95 o 
   3  -9   5        1.00        3.93      1.29 o 
   4  -9   5        0.09        0.78      0.93 o 
   5  -9   5       10.03        9.76      1.96 o 
   6  -9   5       13.76       17.15      2.78 o 
  -2  -8   5       20.85       23.76      3.24 o 
  -1  -8   5        0.06        0.14      0.96 o 
   0  -8   5       32.01       35.69      3.31 o 
   1  -8   5       19.60       20.97      2.66 o 
   2  -8   5        1.76        4.30      1.31 o 
   3  -8   5       28.11       30.83      3.25 o 
   4  -8   5      105.59      115.80      6.29 o 
   5  -8   5        1.14        2.37      1.18 o 
   6  -8   5        0.44        0.17      0.78 o 
   7  -8   5        2.26        4.14      1.06 o 
  -4  -7   5       11.12       13.26      2.43 o 
  -3  -7   5        4.35        5.82      1.65 o 
  -2  -7   5        1.35        0.95      0.83 o 
  -1  -7   5        5.64        6.01      1.03 o 
   0  -7   5       37.22       39.01      2.09 o 
   1  -7   5       11.58       12.79      1.31 o 
   2  -7   5       55.73       54.28      3.67 o 
   3  -7   5        4.83        5.04      1.40 o 
   4  -7   5       43.02       44.67      3.37 o 
   5  -7   5        2.27        2.94      0.84 o 
   6  -7   5        1.48        3.06      1.03 o 
   7  -7   5        7.40       10.24      1.73 o 
  -5  -6   5        9.87        7.89      1.92 o 
  -4  -6   5       26.79       29.45      3.35 o 
  -3  -6   5      105.43      100.74      5.69 o 
  -2  -6   5      102.28      101.64      3.64 o 
  -1  -6   5       24.47       28.76      2.02 o 
   0  -6   5      192.06      184.63      5.36 o 
   1  -6   5       70.72      104.57      8.30 o 
   2  -6   5       83.25      119.55     13.79 o 
   3  -6   5      208.36      182.73      7.76 o 
   4  -6   5      151.59      149.91      5.79 o 
   5  -6   5       41.12       44.97      2.34 o 
   6  -6   5       20.27       22.02      3.88 o 
   7  -6   5       11.92       14.55      1.66 o 
   8  -6   5       11.95       15.68      1.39 o 
  -6  -5   5        8.94       12.58      2.52 o 
  -5  -5   5       14.47       14.38      2.41 o 
  -4  -5   5       28.39       30.80      2.83 o 
  -3  -5   5       75.42       70.20      4.35 o 
  -2  -5   5       25.88       27.04      2.13 o 
  -1  -5   5        3.00        2.14      0.52 o 
   0  -5   5       20.42       17.07      1.24 o 
   1  -5   5       45.97       47.81      2.66 o 
   2  -5   5      105.59       96.00      2.42 o 
   3  -5   5        0.45       -0.02      0.25 o 
   4  -5   5      278.04      256.04      7.02 o 
   5  -5   5      186.08      176.00     10.49 o 
   6  -5   5        0.47        0.85      0.51 o 
   7  -5   5        5.33        7.42      2.24 o 
   8  -5   5        7.36       10.25      2.17 o 
  -6  -4   5       61.21       66.66      4.70 o 
  -5  -4   5        2.83        3.11      1.30 o 
  -4  -4   5       14.37       13.41      2.06 o 
  -3  -4   5       38.95       36.44      1.73 o 
  -2  -4   5      267.05      257.77     14.22 o 
  -1  -4   5      267.83      316.93      6.23 o 
   0  -4   5       78.56       75.15      2.49 o 
   1  -4   5      254.01      239.46      4.88 o 
   2  -4   5      199.37      186.16      3.95 o 
   3  -4   5       37.44       31.19      1.52 o 
   4  -4   5       47.31       37.69      1.82 o 
   5  -4   5       40.17       41.50      2.40 o 
   6  -4   5       34.89       29.92      1.81 o 
   7  -4   5        3.95        4.25      1.35 o 
   8  -4   5       11.07       15.23      2.58 o 
  -7  -3   5       13.01       17.02      2.71 o 
  -6  -3   5        2.73        4.07      1.36 o 
  -5  -3   5        1.74        3.51      1.17 o 
  -4  -3   5       57.27       54.15      3.43 o 
  -3  -3   5       28.53       29.01      1.01 o 
  -2  -3   5      337.47      378.75      9.06 o 
  -1  -3   5      100.98      100.48      3.00 o 
   0  -3   5       52.28       57.03      2.96 o 
   1  -3   5      321.14      343.15      6.59 o 
   2  -3   5       44.58       46.21      4.55 o 
   3  -3   5      281.17      281.29      7.08 o 
   4  -3   5       28.56       25.61      1.41 o 
   5  -3   5        0.12        0.07      0.82 o 
   6  -3   5      210.18      191.48      8.47 o 
   7  -3   5        0.49        1.64      0.86 o 
   8  -3   5        0.38        2.01      1.17 o 
  -8  -2   5       19.01       24.41      3.06 o 
  -7  -2   5        8.69        7.34      1.69 o 
  -6  -2   5       22.76       25.74      2.70 o 
  -5  -2   5       12.66       11.98      1.03 o 
  -4  -2   5       18.54       20.44      0.88 o 
  -3  -2   5        4.83        4.46      0.40 o 
  -2  -2   5        0.82        3.45      0.51 o 
  -1  -2   5        3.02        3.87      0.67 o 
   0  -2   5      309.93      331.86      6.29 o 
   1  -2   5      148.30      149.37      3.86 o 
   2  -2   5        9.91        8.12      0.71 o 
   3  -2   5       28.92       30.74      1.38 o 
   4  -2   5      401.02      424.69     10.21 o 
   5  -2   5        1.13        1.87      0.52 o 
   6  -2   5      113.30      113.36      5.82 o 
   7  -2   5       30.46       30.21      3.18 o 
  -8  -1   5        3.63        4.99      1.37 o 
  -7  -1   5       18.61       18.79      2.31 o 
  -6  -1   5       22.39       22.54      1.15 o 
  -5  -1   5      137.02      124.65      3.03 o 
  -4  -1   5        0.36        0.69      0.26 o 
  -3  -1   5      385.72      397.39      7.57 o 
  -2  -1   5      210.15      235.75      6.01 o 
  -1  -1   5       72.98       75.77      1.75 o 
   0  -1   5       29.58       22.24      0.90 o 
   1  -1   5     1776.96     1988.94     42.55 o 
   2  -1   5      343.41      357.80      8.38 o 
   3  -1   5      584.52      545.66     20.64 o 
   4  -1   5       49.24       50.36      3.06 o 
   5  -1   5       65.72       62.72      3.69 o 
   6  -1   5        0.82        1.73      0.94 o 
   7  -1   5        0.88        0.84      0.82 o 
  -9   0   5        0.14        1.72      1.12 o 
  -8   0   5        0.34        1.24      0.96 o 
  -7   0   5        3.33        4.29      0.64 o 
  -6   0   5       23.00       22.22      1.81 o 
  -5   0   5        9.83        7.22      0.67 o 
  -4   0   5       84.22       73.40      1.96 o 
  -3   0   5        1.74        3.26      0.49 o 
  -2   0   5      389.78      377.67      8.75 o 
  -1   0   5      221.71      238.55      5.67 o 
   0   0   5       45.68       58.30      1.83 o 
   1   0   5        1.28        0.91      0.25 o 
   2   0   5      248.40      278.08      8.89 o 
   3   0   5        5.37        4.59      0.59 o 
   4   0   5        3.18        3.04      0.95 o 
   5   0   5        1.05        1.25      0.76 o 
   6   0   5        0.26        0.40      0.65 o 
   7   0   5       16.14       18.76      2.77 o 
  -8   1   5        6.01        7.98      0.89 o 
  -7   1   5        1.83        1.38      0.45 o 
  -6   1   5      159.17      159.57      4.50 o 
  -5   1   5       53.31       57.75      1.76 o 
  -4   1   5      156.01      138.65      3.84 o 
  -3   1   5      458.06      465.28     14.61 o 
  -2   1   5       41.05       34.01      1.84 o 
  -1   1   5       12.56       14.32      0.80 o 
   0   1   5        0.06        2.49      0.41 o 
   1   1   5        0.04        0.12      0.20 o 
   2   1   5      236.78      241.72      5.94 o 
   3   1   5      364.23      400.17     14.36 o 
   4   1   5       13.41       17.26      2.06 o 
   5   1   5      128.46      125.94      6.28 o 
   6   1   5        2.29        2.46      1.05 o 
  -9   2   5        0.23        1.89      1.08 o 
  -8   2   5       15.41       11.17      2.07 o 
  -7   2   5        2.54        4.45      0.63 o 
  -6   2   5       32.06       33.07      2.74 o 
  -5   2   5        1.56        1.18      0.58 o 
  -4   2   5       47.61       35.67      2.11 o 
  -3   2   5       59.77       73.45      3.24 o 
  -2   2   5      127.55      143.25      5.22 o 
  -1   2   5       12.45       14.04      0.89 o 
   0   2   5      202.38      232.18      5.75 o 
   1   2   5        1.89        3.16      0.50 o 
   2   2   5        7.11        6.96      1.26 o 
   3   2   5       15.59       16.53      2.05 o 
   4   2   5       48.40       45.88      3.25 o 
   5   2   5        1.17        1.10      0.69 o 
   6   2   5       15.79       13.10      2.25 o 
  -9   3   5        1.48        1.92      0.81 o 
  -8   3   5        0.77        1.81      0.68 o 
  -7   3   5        7.19        8.01      1.39 o 
  -6   3   5       26.54       29.27      2.16 o 
  -5   3   5        0.19        0.31      0.48 o 
  -4   3   5        1.31        1.10      0.58 o 
  -3   3   5      124.29      111.58      4.57 o 
  -2   3   5      225.10      247.18      8.43 o 
  -1   3   5      109.97      120.23      3.45 o 
   0   3   5        8.46       10.44      0.95 o 
   1   3   5       21.80       21.38      1.95 o 
   2   3   5      192.50      176.98      7.63 o 
   3   3   5       22.11       22.70      2.48 o 
   4   3   5       55.56       50.45      3.64 o 
   5   3   5       14.47       13.77      2.20 o 
  -9   4   5        8.07        7.58      1.61 o 
  -8   4   5       36.07       34.01      2.66 o 
  -7   4   5        4.04        3.46      1.07 o 
  -6   4   5       30.57       29.66      2.25 o 
  -5   4   5        3.10        2.66      0.86 o 
  -4   4   5        8.06        9.81      1.39 o 
  -3   4   5      234.36      241.42      8.58 o 
  -2   4   5        8.19        8.65      1.19 o 
  -1   4   5      164.42      153.17      4.34 o 
   0   4   5        1.20        0.28      0.33 o 
   1   4   5       62.72       55.25      3.58 o 
   2   4   5        3.40        4.18      1.16 o 
   3   4   5       20.35       18.47      2.45 o 
   4   4   5        2.50        2.65      1.13 o 
  -9   5   5        8.06        9.93      1.80 o 
  -8   5   5       65.41       73.61      4.24 o 
  -7   5   5        8.48        7.53      1.46 o 
  -6   5   5        9.80        9.90      1.54 o 
  -5   5   5       18.02       13.95      1.77 o 
  -4   5   5       48.56       47.87      2.89 o 
  -3   5   5      126.12      129.72      5.45 o 
  -2   5   5       90.93       84.84      3.92 o 
  -1   5   5       34.11       29.91      1.53 o 
   0   5   5        6.01        5.51      1.28 o 
   1   5   5       14.27        8.22      1.65 o 
   2   5   5        0.75        1.34      0.83 o 
   3   5   5        3.80        6.14      1.57 o 
  -8   6   5        2.62        2.66      1.19 o 
  -7   6   5       99.30       94.30      4.98 o 
  -6   6   5       99.41       90.36      4.73 o 
  -5   6   5       30.66       30.72      2.46 o 
  -3   6   5      210.76      210.22      8.06 o 
  -2   6   5      191.06      177.92      5.30 o 
  -1   6   5       14.78       19.71      2.43 o 
   0   6   5        5.31        3.26      1.12 o 
   1   6   5        2.00        2.82      1.22 o 
   2   6   5       39.89       39.21      3.37 o 
  -8   7   5        0.05       -0.13      0.94 o 
  -7   7   5       36.78       29.47      2.96 o 
  -6   7   5       72.25       64.37      3.99 o 
  -5   7   5       43.03       36.36      2.81 o 
  -4   7   5        1.36        1.72      0.89 o 
  -3   7   5        7.29        6.60      1.39 o 
  -2   7   5        2.04        4.46      1.39 o 
  -1   7   5        2.40        1.92      1.01 o 
   0   7   5        6.77        4.24      1.52 o 
  -6   8   5        0.17        0.54      0.94 o 
  -5   8   5       12.95       13.71      2.12 o 
  -4   8   5        0.35        0.23      0.90 o 
  -3   8   5       10.21       11.28      2.35 o 
   1  -9   6       15.00       16.97      2.66 o 
   2  -9   6        0.15        1.52      1.06 o 
   3  -9   6        3.63        7.58      1.83 o 
   4  -9   6        0.13        2.64      1.16 o 
   5  -9   6        0.01       -0.33      0.83 o 
  -2  -8   6       23.14       23.60      3.14 o 
  -1  -8   6        0.27       -0.41      0.82 o 
   0  -8   6       40.31       34.86      2.14 o 
   1  -8   6       49.79       41.44      3.34 o 
   2  -8   6        2.90        2.07      1.07 o 
   3  -8   6        3.92        6.60      1.66 o 
   4  -8   6        1.22        0.42      0.78 o 
   5  -8   6       58.66       50.13      3.93 o 
   6  -8   6        0.11        0.53      0.88 o 
  -3  -7   6       23.99       17.94      2.67 o 
  -2  -7   6        0.52        0.12      0.84 o 
  -1  -7   6        1.75        2.19      1.20 o 
   0  -7   6       39.72       38.01      2.09 o 
   1  -7   6      218.75      199.22      5.86 o 
   2  -7   6       14.49       14.88      2.22 o 
   3  -7   6       43.63       42.01      3.28 o 
   4  -7   6       54.26       53.12      3.79 o 
   5  -7   6       26.87       30.18      2.70 o 
   6  -7   6        4.06        4.73      1.00 o 
   7  -7   6        3.47        5.84      1.14 o 
  -5  -6   6       10.23        9.41      2.12 o 
  -4  -6   6        6.00        6.11      1.70 o 
  -3  -6   6       43.12       44.86      3.48 o 
  -2  -6   6        2.24        2.04      0.81 o 
  -1  -6   6       35.52       30.39      1.76 o 
   0  -6   6      132.46      124.06      4.02 o 
   1  -6   6        9.22        9.40      1.60 o 
   3  -6   6       97.01       86.42      6.24 o 
   4  -6   6       21.00       20.93      1.68 o 
   5  -6   6        5.53        7.71      1.59 o 
   6  -6   6       35.23       31.19      2.24 o 
   7  -6   6       20.82       21.53      2.02 o 
  -6  -5   6        8.17       10.36      2.23 o 
  -5  -5   6       47.51       44.30      3.65 o 
  -4  -5   6        1.71        2.79      1.10 o 
  -3  -5   6       83.05       83.57      3.16 o 
  -2  -5   6       46.19       43.18      2.06 o 
  -1  -5   6       24.40       23.75      1.50 o 
   0  -5   6        2.04        2.17      0.53 o 
   1  -5   6      254.88      249.01      6.45 o 
   2  -5   6      273.82      251.07      5.62 o 
   3  -5   6     1393.86     1364.80     30.37 o 
   4  -5   6       94.36       85.35      3.19 o 
   5  -5   6       75.28       74.65      3.06 o 
   6  -5   6       28.13       28.22      1.93 o 
   7  -5   6       11.41       14.96      1.64 o 
  -6  -4   6       15.13       16.73      2.66 o 
  -5  -4   6       13.03       14.52      2.34 o 
  -4  -4   6        7.12        6.21      1.35 o 
  -3  -4   6       18.34       19.40      2.25 o 
  -2  -4   6       11.72       12.47      1.14 o 
  -1  -4   6        3.05        1.36      0.42 o 
   0  -4   6       20.89       21.29      1.24 o 
   1  -4   6       10.45        9.59      0.60 o 
   2  -4   6        1.75        2.33      0.46 o 
   3  -4   6        0.81        2.65      0.60 o 
   4  -4   6      164.56      156.27      4.97 o 
   5  -4   6        3.88        5.89      0.91 o 
   6  -4   6        5.70        6.76      1.05 o 
   7  -4   6        7.20       10.87      2.08 o 
  -7  -3   6        3.25        1.59      1.17 o 
  -6  -3   6       13.60       14.96      2.35 o 
  -5  -3   6       12.76       11.87      1.16 o 
  -4  -3   6       23.01       21.60      1.33 o 
  -3  -3   6      227.99      192.96      5.27 o 
  -2  -3   6        3.70        1.82      0.42 o 
  -1  -3   6        2.54        4.56      1.60 o 
   0  -3   6      150.48      210.09     12.89 o 
   1  -3   6      188.52      187.23      4.84 o 
   2  -3   6        0.01        0.40      0.49 o 
   3  -3   6       83.74       71.24      3.14 o 
   4  -3   6        5.76        5.15      0.76 o 
   5  -3   6       42.41       36.90      1.89 o 
   6  -3   6       11.30       15.14      2.23 o 
   7  -3   6        0.27        1.00      0.92 o 
  -8  -2   6        9.09       10.79      2.13 o 
  -7  -2   6        4.50        4.43      1.35 o 
  -6  -2   6        3.65        5.43      1.37 o 
  -5  -2   6       27.54       27.42      1.51 o 
  -4  -2   6       21.06       17.11      1.21 o 
  -3  -2   6      122.48      117.98      3.54 o 
  -2  -2   6      414.36      401.38      9.48 o 
  -1  -2   6       46.46       54.58      2.27 o 
   0  -2   6      377.43      429.63      9.77 o 
   1  -2   6      519.33      562.70     12.75 o 
   2  -2   6        0.73        0.35      0.22 o 
   3  -2   6      114.01       92.81      3.10 o 
   4  -2   6      110.12       96.92      3.21 o 
   5  -2   6        2.81        2.76      0.92 o 
   6  -2   6       40.02       40.90      3.18 o 
   7  -2   6        0.09        1.17      0.94 o 
  -8  -1   6        2.15        4.18      1.42 o 
  -7  -1   6       23.34       25.02      2.75 o 
  -6  -1   6       41.44       43.86      2.05 o 
  -5  -1   6        0.71        0.62      0.34 o 
  -4  -1   6       85.51       75.84      2.63 o 
  -3  -1   6       25.53       22.59      1.21 o 
  -2  -1   6        1.81        3.12      0.63 o 
  -1  -1   6       42.97       53.63      1.66 o 
   0  -1   6       83.89       85.92      2.47 o 
   1  -1   6      143.84      160.85      8.27 o 
   2  -1   6      106.24      107.43      3.15 o 
   3  -1   6       59.00       51.97      2.26 o 
   4  -1   6      237.00      223.51      8.96 o 
   5  -1   6        1.33        2.36      0.86 o 
   6  -1   6        8.28        9.64      1.77 o 
   7  -1   6        5.88        5.82      1.60 o 
  -9   0   6        3.88        7.25      1.73 o 
  -8   0   6       13.02       14.31      2.16 o 
  -7   0   6       23.92       23.42      2.48 o 
  -6   0   6      324.97      301.78      6.37 o 
  -5   0   6      452.23      445.40      8.75 o 
  -4   0   6        6.72        6.26      0.77 o 
  -3   0   6      468.93      463.15     14.41 o 
  -2   0   6      174.39      161.33      5.90 o 
  -1   0   6       42.37       33.41      1.30 o 
   0   0   6      434.89      524.71     11.88 o 
   1   0   6       47.83       46.44      1.69 o 
   2   0   6        1.53        2.34      0.47 o 
   3   0   6      293.69      271.44      6.80 o 
   4   0   6        1.23        1.42      0.72 o 
   5   0   6       11.70       14.40      2.11 o 
   6   0   6        0.58        0.54      0.81 o 
  -8   1   6        3.18        3.32      0.83 o 
  -7   1   6       24.69       25.20      1.31 o 
  -6   1   6      426.40      416.72     10.14 o 
  -5   1   6      115.28      128.91      3.88 o 
  -4   1   6       63.93       67.31      3.26 o 
  -3   1   6       13.72       17.53      1.40 o 
  -2   1   6      198.00      216.83      7.54 o 
  -1   1   6      108.53      113.89      3.22 o 
   0   1   6       10.57       16.40      0.94 o 
   1   1   6       90.26       93.42      5.38 o 
   2   1   6      932.99      982.60     21.77 o 
   3   1   6      153.70      157.83      6.88 o 
   4   1   6        7.49        7.83      1.52 o 
   5   1   6        4.70        4.93      1.33 o 
   6   1   6       12.95       19.11      2.67 o 
  -9   2   6        4.33        5.51      1.40 o 
  -8   2   6        2.28        3.04      0.77 o 
  -7   2   6        0.86        0.83      0.70 o 
  -6   2   6      102.10       85.26      4.02 o 
  -5   2   6       39.96       45.34      2.61 o 
  -4   2   6        0.86        1.78      0.65 o 
  -3   2   6      157.02      129.13      5.07 o 
  -2   2   6      104.02      102.11      4.22 o 
  -1   2   6      210.56      208.36      5.38 o 
   0   2   6        1.01        1.06      0.48 o 
   1   2   6        2.72        4.59      0.64 o 
   2   2   6      191.35      183.60      7.73 o 
   3   2   6       27.16       28.67      2.46 o 
   4   2   6       23.04       26.31      2.79 o 
   5   2   6        0.00       -0.22      0.61 o 
  -9   3   6        0.66        1.01      0.92 o 
  -8   3   6        0.90        1.19      0.81 o 
  -7   3   6        2.60        1.39      0.81 o 
  -6   3   6       33.05       35.36      2.46 o 
  -5   3   6       11.37       10.32      1.48 o 
  -4   3   6      290.70      296.42     10.28 o 
  -3   3   6       71.60       76.16      3.59 o 
  -2   3   6        1.91        1.31      0.57 o 
  -1   3   6       10.42        9.29      0.90 o 
   0   3   6        5.29        7.59      1.36 o 
   1   3   6      121.32      119.75      5.75 o 
   2   3   6        0.59        0.83      0.70 o 
   3   3   6       16.55       16.59      2.31 o 
   4   3   6        4.47        5.61      1.52 o 
  -9   4   6        1.62        4.81      1.36 o 
  -8   4   6        0.66        1.17      0.98 o 
  -7   4   6       18.44       19.46      2.19 o 
  -6   4   6        4.45        5.41      1.16 o 
  -5   4   6        7.37        7.99      1.42 o 
  -4   4   6        9.92        8.63      1.40 o 
  -3   4   6        0.73        0.61      0.59 o 
  -2   4   6       75.06       65.55      2.49 o 
  -1   4   6       69.55       60.56      4.99 o 
   0   4   6      127.31      124.14      6.02 o 
   1   4   6        4.73        4.84      1.26 o 
   2   4   6        0.05       -0.30      0.59 o 
   3   4   6        5.17        6.38      1.59 o 
  -9   5   6        3.65        4.35      1.46 o 
  -8   5   6        7.27        8.72      1.73 o 
  -7   5   6       39.01       40.42      2.98 o 
  -6   5   6        4.31        3.36      1.11 o 
  -5   5   6        1.16        1.81      0.87 o 
  -4   5   6       15.76       16.48      1.94 o 
  -3   5   6       36.35       42.67      2.75 o 
  -2   5   6       98.85       88.84      3.17 o 
  -1   5   6      157.91      150.44      7.05 o 
   0   5   6       34.14       33.32      2.88 o 
   1   5   6      158.50      162.14      7.75 o 
   2   5   6        0.07        0.45      0.78 o 
  -8   6   6       10.05       10.57      1.95 o 
  -7   6   6       29.41       27.23      2.81 o 
  -6   6   6       89.38       79.62      4.49 o 
  -5   6   6        7.25        7.82      1.55 o 
  -4   6   6       39.62       35.84      2.69 o 
  -3   6   6        2.19        1.98      0.93 o 
  -2   6   6        4.44        8.67      1.73 o 
  -1   6   6       10.14       10.28      1.89 o 
   0   6   6        0.35        1.34      0.88 o 
   1   6   6       12.98       16.42      2.54 o 
  -7   7   6        4.86        3.79      1.33 o 
  -6   7   6       31.89       29.80      3.00 o 
  -5   7   6       13.39       15.82      2.26 o 
  -4   7   6        9.52       11.71      1.92 o 
  -3   7   6        4.52        4.94      0.97 o 
  -2   7   6        1.40        3.32      1.19 o 
  -1   7   6        0.77        1.61      0.99 o 
   0  -9   7        7.95       13.38      2.40 o 
   1  -9   7        9.19       14.93      2.51 o 
   2  -9   7        0.00        1.83      1.04 o 
   3  -9   7       19.24       24.30      3.23 o 
   4  -9   7       36.02       50.36      4.14 o 
   5  -9   7       25.99       29.95      3.70 o 
  -2  -8   7        4.02        3.16      1.34 o 
  -1  -8   7       28.35       32.34      3.08 o 
   0  -8   7        4.10        5.63      1.09 o 
   1  -8   7       27.28       33.14      3.39 o 
   2  -8   7       56.60       54.46      4.04 o 
   3  -8   7        0.15        0.06      0.92 o 
   4  -8   7        2.38        2.30      1.07 o 
   5  -8   7        0.01        1.69      0.99 o 
   6  -8   7       14.65       20.62      3.04 o 
  -3  -7   7        0.32        0.86      0.92 o 
  -2  -7   7       14.95       17.07      2.51 o 
  -1  -7   7        1.98        1.99      0.69 o 
   0  -7   7       28.95       30.24      3.19 o 
   1  -7   7       16.82       14.37      2.23 o 
   2  -7   7       44.43       46.73      3.54 o 
   3  -7   7       23.80       21.64      2.75 o 
   4  -7   7        0.06        1.06      0.73 o 
   5  -7   7       16.56       24.46      2.03 o 
   6  -7   7       22.38       24.71      2.18 o 
  -5  -6   7       42.12       39.37      4.08 o 
  -4  -6   7       25.87       30.72      3.45 o 
  -3  -6   7       22.64       23.36      2.87 o 
  -2  -6   7       38.63       39.64      2.73 o 
  -1  -6   7        9.04       11.46      1.27 o 
   0  -6   7       50.68       54.47      2.37 o 
   1  -6   7       37.93       32.67      1.70 o 
   2  -6   7      235.58      229.56      9.36 o 
   3  -6   7      121.88      122.37      4.10 o 
   5  -6   7       28.22       26.13      2.63 o 
   6  -6   7       43.30       46.11      2.57 o 
   7  -6   7        1.00        1.99      0.79 o 
  -6  -5   7        9.24        7.28      1.98 o 
  -5  -5   7       47.09       52.83      4.04 o 
  -4  -5   7       15.04       14.01      2.29 o 
  -3  -5   7        2.05        2.62      0.68 o 
  -2  -5   7       33.88       33.86      1.84 o 
  -1  -5   7       13.98       13.02      1.24 o 
   0  -5   7       87.23       82.64      2.94 o 
   1  -5   7        1.29        1.58      0.54 o 
   2  -5   7      189.86      171.60      4.92 o 
   3  -5   7      180.95      165.61      4.98 o 
   4  -5   7        4.49        6.86      0.97 o 
   5  -5   7       11.36       13.74      1.42 o 
   6  -5   7        9.99       11.01      1.36 o 
   7  -5   7        3.58        4.24      1.45 o 
  -6  -4   7        0.11       -0.23      0.95 o 
  -5  -4   7        0.47        1.25      0.92 o 
  -4  -4   7       68.65       65.93      2.71 o 
  -3  -4   7      194.37      208.49      5.88 o 
  -2  -4   7        3.88        5.61      0.81 o 
  -1  -4   7       53.47       44.16      1.94 o 
   0  -4   7       42.64       39.63      1.76 o 
   1  -4   7       22.83       21.35      0.92 o 
   2  -4   7       83.81       67.77      2.43 o 
   3  -4   7        8.81       11.22      1.67 o 
   4  -4   7       46.16       38.30      1.94 o 
   5  -4   7       13.42       10.27      1.21 o 
   6  -4   7       42.57       48.97      3.63 o 
   7  -4   7        1.63        2.63      1.13 o 
  -7  -3   7        1.70        2.67      1.14 o 
  -6  -3   7       10.99       10.78      1.99 o 
  -5  -3   7        2.49        3.27      0.81 o 
  -4  -3   7      108.17      101.85      3.40 o 
  -3  -3   7        6.19        5.98      0.82 o 
  -2  -3   7       57.60       60.27      5.56 o 
  -1  -3   7      153.70      159.41      4.50 o 
   0  -3   7       69.38       84.18      2.08 o 
   1  -3   7       59.57       62.12      2.12 o 
   2  -3   7        3.94        3.54      0.56 o 
   3  -3   7       70.04       71.61      2.61 o 
   4  -3   7      207.70      171.15      7.14 o 
   5  -3   7        6.15       11.15      1.22 o 
   6  -3   7        0.09        0.94      0.87 o 
   7  -3   7        1.61        1.88      1.13 o 
  -8  -2   7        0.71        2.33      1.18 o 
  -7  -2   7        3.57        6.11      1.57 o 
  -6  -2   7        1.52        2.51      0.66 o 
  -5  -2   7       17.77       19.21      1.46 o 
  -4  -2   7       29.15       32.28      1.66 o 
  -3  -2   7       18.96       18.89      1.25 o 
  -2  -2   7       19.49       13.62      2.29 o 
  -1  -2   7       47.60       50.82      1.37 o 
   0  -2   7       34.51       30.66      1.22 o 
   1  -2   7       26.55       28.05      1.26 o 
   2  -2   7      541.02      590.96     13.65 o 
   3  -2   7       10.86       12.27      1.41 o 
   4  -2   7      195.22      178.49      7.48 o 
   5  -2   7       55.62       45.69      3.25 o 
   6  -2   7        3.84        5.24      1.45 o 
   7  -2   7       14.26       13.43      2.28 o 
  -8  -1   7        2.64        4.57      1.46 o 
  -7  -1   7       22.66       23.40      1.71 o 
  -6  -1   7        5.21        7.16      1.00 o 
  -5  -1   7       48.82       45.33      2.70 o 
  -4  -1   7       63.86       67.13      2.51 o 
  -3  -1   7      112.83      100.31      5.42 o 
  -2  -1   7        1.01        1.52      0.29 o 
  -1  -1   7     1008.48     1068.14     23.31 o 
   0  -1   7       18.90       21.33      1.17 o 
   1  -1   7      219.18      220.43      5.61 o 
   2  -1   7       43.38       49.92      2.17 o 
   3  -1   7        5.17        4.22      0.67 o 
   4  -1   7       13.29       11.99      1.77 o 
   5  -1   7       18.27       20.03      2.35 o 
   6  -1   7       61.98       70.91      4.58 o 
  -8   0   7        2.72        5.19      1.52 o 
  -7   0   7        9.68        9.28      1.17 o 
  -6   0   7       50.03       48.39      2.64 o 
  -5   0   7       16.63       15.92      1.31 o 
  -4   0   7      109.87      103.89      3.35 o 
  -3   0   7       41.23       42.25      2.54 o 
  -2   0   7        5.59        5.95      0.63 o 
  -1   0   7       14.04       12.43      0.82 o 
   0   0   7      173.66      208.05      5.32 o 
   1   0   7       76.29       71.66      4.27 o 
   2   0   7       35.33       30.03      1.46 o 
   3   0   7       32.76       33.97      2.48 o 
   4   0   7        0.12        0.47      0.57 o 
   5   0   7       27.72       29.12      2.98 o 
   6   0   7       19.97       23.83      2.90 o 
  -9   1   7        4.61        5.30      1.58 o 
  -8   1   7       23.79       25.14      1.85 o 
  -7   1   7       19.50       22.88      1.66 o 
  -6   1   7       10.15       10.35      1.16 o 
  -5   1   7       46.57       46.73      2.81 o 
  -4   1   7       18.29       17.09      1.69 o 
  -3   1   7       31.33       30.62      2.11 o 
  -2   1   7       41.24       40.76      2.37 o 
  -1   1   7       83.58       77.87      2.55 o 
   0   1   7      745.23      758.66     17.06 o 
   1   1   7      388.57      416.32      9.92 o 
   2   1   7       40.57       42.31      2.83 o 
   3   1   7      119.32      126.13      6.01 o 
   4   1   7       27.33       22.59      2.53 o 
   5   1   7       19.78       22.71      2.83 o 
  -9   2   7        0.00       -0.48      0.95 o 
  -8   2   7       16.46       14.12      1.99 o 
  -7   2   7        2.39        4.17      1.19 o 
  -6   2   7        0.97        1.95      0.84 o 
  -5   2   7       43.83       46.65      2.89 o 
  -4   2   7       53.90       65.32      3.41 o 
  -3   2   7        3.67        5.55      1.07 o 
  -2   2   7      134.62      133.01      3.90 o 
  -1   2   7        7.82        6.64      0.80 o 
   0   2   7       25.06       27.48      1.62 o 
   1   2   7       44.44       50.03      3.19 o 
   2   2   7      112.47      107.71      5.40 o 
   3   2   7        6.92       10.31      1.82 o 
   4   2   7       16.00       16.12      2.39 o 
  -9   3   7        0.73        1.31      1.07 o 
  -8   3   7        1.01        1.86      0.94 o 
  -7   3   7       12.56       16.00      1.99 o 
  -6   3   7        0.24        1.10      0.70 o 
  -5   3   7       24.74       24.68      2.04 o 
  -4   3   7       98.54       97.39      4.45 o 
  -3   3   7        0.62        1.58      0.72 o 
  -2   3   7       19.21       20.41      2.23 o 
  -1   3   7       24.71       30.14      1.83 o 
   0   3   7      282.56      267.06      6.96 o 
   1   3   7       39.07       41.09      3.02 o 
   2   3   7       76.34       67.64      4.20 o 
   3   3   7       15.65       14.71      2.36 o 
   4   3   7       19.48       26.29      3.18 o 
  -9   4   7        3.51        5.39      1.48 o 
  -8   4   7       12.13       10.35      1.84 o 
  -7   4   7        5.09        5.70      1.36 o 
  -6   4   7       16.69       16.02      2.02 o 
  -5   4   7       87.05       83.49      4.28 o 
  -4   4   7        0.01        1.17      0.70 o 
  -3   4   7       33.18       29.27      2.16 o 
  -2   4   7        4.08        4.57      0.84 o 
  -1   4   7      166.14      151.87      4.53 o 
   0   4   7        0.30       -0.02      0.54 o 
   1   4   7       40.02       40.39      3.16 o 
   2   4   7        2.91        2.10      1.05 o 
   3   4   7        2.56        4.41      1.42 o 
  -8   5   7        2.70        3.73      1.31 o 
  -7   5   7       19.35       18.15      2.33 o 
  -6   5   7       19.10       17.75      2.25 o 
  -5   5   7       82.25       76.74      4.20 o 
  -4   5   7       35.75       40.18      2.81 o 
  -3   5   7       10.74        9.18      1.48 o 
  -2   5   7        5.12        5.26      1.37 o 
  -1   5   7       32.70       29.12      2.96 o 
   0   5   7        0.00        0.92      0.89 o 
   1   5   7        3.51        5.52      1.48 o 
  -8   6   7       25.10       23.72      2.93 o 
  -7   6   7       33.13       31.30      3.13 o 
  -6   6   7       14.23       15.07      2.24 o 
  -5   6   7       68.97       71.75      4.20 o 
  -4   6   7      109.04       97.83      4.95 o 
  -3   6   7        1.31        0.35      0.53 o 
  -2   6   7        1.32        1.71      0.93 o 
  -1   6   7        6.50       10.17      1.98 o 
   0   6   7       39.65       41.66      3.52 o 
  -6   7   7        1.95        0.41      0.98 o 
  -5   7   7       10.48        7.67      1.76 o 
  -4   7   7        0.18        0.46      0.61 o 
  -3   7   7        0.01       -0.25      0.86 o 
  -2   7   7        1.46        0.87      1.00 o 
   1  -9   8        0.03        0.13      0.96 o 
   2  -9   8        0.00        0.60      0.99 o 
   3  -9   8        4.64        7.43      1.95 o 
   4  -9   8        3.09        4.42      1.59 o 
  -2  -8   8        5.31        4.22      1.55 o 
  -1  -8   8       10.39       10.55      1.99 o 
   0  -8   8        9.10        6.72      1.78 o 
   1  -8   8        2.45        1.47      0.98 o 
   2  -8   8        0.03        0.45      0.90 o 
   3  -8   8       36.49       36.39      3.75 o 
   4  -8   8        2.10        2.42      1.24 o 
   5  -8   8       28.68       32.82      3.71 o 
  -3  -7   8        0.43        0.64      1.01 o 
  -2  -7   8       42.02       37.37      3.16 o 
  -1  -7   8      149.23      136.33      4.68 o 
   0  -7   8       25.45       26.14      1.79 o 
   1  -7   8       19.86       19.02      2.64 o 
   2  -7   8       25.00       29.56      3.19 o 
   3  -7   8        0.22        1.16      0.94 o 
   4  -7   8        8.74        9.79      1.95 o 
   5  -7   8       29.01       39.41      3.79 o 
   6  -7   8       11.84       13.95      1.70 o 
  -4  -6   8        2.28        2.20      1.13 o 
  -3  -6   8        3.37        3.18      0.88 o 
  -2  -6   8       70.32       66.29      2.90 o 
  -1  -6   8       37.61       35.44      2.66 o 
   0  -6   8        7.32        9.04      1.80 o 
   1  -6   8       37.96       39.46      1.94 o 
   2  -6   8       19.29       16.62      2.29 o 
   3  -6   8        8.62        8.91      1.71 o 
   4  -6   8       53.26       55.46      2.61 o 
   5  -6   8       25.43       24.63      3.25 o 
   6  -6   8        0.92        3.09      0.88 o 
  -5  -5   8        3.74        4.53      1.45 o 
  -4  -5   8        8.41        8.41      2.34 o 
  -3  -5   8        4.07        4.87      0.99 o 
  -2  -5   8        0.14        0.42      0.43 o 
  -1  -5   8      224.59      224.28      6.30 o 
   0  -5   8      220.17      215.91      6.01 o 
   1  -5   8      887.43      866.33     19.73 o 
   2  -5   8      111.28       90.73      4.85 o 
   3  -5   8        0.55        0.12      0.39 o 
   4  -5   8      111.28       95.34      3.56 o 
   5  -5   8       69.20       71.30      3.07 o 
   6  -5   8        0.02        0.67      0.54 o 
  -6  -4   8        1.10        0.89      0.98 o 
  -5  -4   8       11.03       11.91      2.10 o 
  -4  -4   8        9.53       11.38      1.29 o 
  -3  -4   8        7.64        7.97      1.03 o 
  -2  -4   8        0.31        0.92      0.44 o 
  -1  -4   8        6.92        7.61      0.94 o 
   0  -4   8        0.88        2.65      0.58 o 
   1  -4   8       48.73       41.77      2.87 o 
   2  -4   8      163.49      144.72      8.75 o 
   3  -4   8       13.02        9.67      1.05 o 
   4  -4   8       12.48       17.54      1.57 o 
   5  -4   8       41.83       34.58      2.75 o 
   6  -4   8       15.81       20.72      2.70 o 
  -7  -3   8        4.81        4.53      1.63 o 
  -6  -3   8        3.48        4.11      1.30 o 
  -5  -3   8        8.32       10.68      1.25 o 
  -4  -3   8        0.70        1.21      0.52 o 
  -3  -3   8       28.97       25.74      2.40 o 
  -2  -3   8       44.39       47.01      2.60 o 
  -1  -3   8      195.71      189.41      6.89 o 
   0  -3   8        6.76        5.90      0.54 o 
   1  -3   8       26.50       19.82      1.76 o 
   2  -3   8       61.88       55.94      2.19 o 
   3  -3   8        4.12        3.11      0.63 o 
   4  -3   8       27.03       22.01      1.93 o 
   5  -3   8        0.77        1.76      0.88 o 
   6  -3   8        0.79        1.20      0.94 o 
  -8  -2   8        1.09        4.26      1.54 o 
  -7  -2   8        7.69        7.69      1.83 o 
  -6  -2   8        0.00        0.44      0.49 o 
  -5  -2   8        4.88        5.77      0.94 o 
  -4  -2   8       76.80       65.62      2.62 o 
  -3  -2   8       15.17       18.34      1.37 o 
  -2  -2   8      141.71      149.11      4.40 o 
  -1  -2   8      388.24      360.97      8.43 o 
   0  -2   8        8.06        8.63      0.70 o 
   1  -2   8       30.94       26.89      1.93 o 
   2  -2   8      171.01      154.51     13.72 o 
   3  -2   8       81.59       73.74      2.71 o 
   4  -2   8       74.53       72.17      4.04 o 
   5  -2   8       14.27       18.48      2.39 o 
   6  -2   8        8.53        9.31      1.88 o 
  -8  -1   8        6.33        8.51      1.93 o 
  -7  -1   8        0.51        1.03      0.67 o 
  -6  -1   8        2.98        3.47      0.78 o 
  -5  -1   8        3.23        2.00      1.22 o 
  -4  -1   8        1.10        1.01      0.78 o 
  -3  -1   8        4.79        5.46      0.81 o 
  -2  -1   8       53.60       47.47      1.79 o 
  -1  -1   8      119.53      115.90      3.28 o 
   0  -1   8      148.31      144.45      3.98 o 
   1  -1   8        5.40        5.75      0.84 o 
   2  -1   8      369.50      315.65     26.41 o 
   3  -1   8        4.60        3.75      0.69 o 
   4  -1   8        5.94        8.73      1.61 o 
   5  -1   8       14.17       14.49      2.12 o 
   6  -1   8        3.77        4.61      1.42 o 
  -8   0   8       62.57       55.43      3.29 o 
  -7   0   8      143.23      133.42      4.47 o 
  -6   0   8        2.41        2.77      0.74 o 
  -5   0   8       66.68       59.98      2.53 o 
  -4   0   8        1.47        1.20      0.87 o 
  -3   0   8       15.50       18.75      1.89 o 
  -2   0   8      169.80      152.82      6.69 o 
  -1   0   8        0.91        1.49      0.39 o 
   0   0   8       34.77       29.93      2.56 o 
   1   0   8      258.02      259.01      6.61 o 
   2   0   8       30.26       32.10      2.28 o 
   3   0   8        1.09        0.93      0.67 o 
   4   0   8        1.93        1.78      0.95 o 
   5   0   8        0.36        0.61      0.87 o 
  -9   1   8        3.03        4.16      1.58 o 
  -8   1   8      127.14      122.83      4.35 o 
  -7   1   8       78.17       76.04      3.10 o 
  -6   1   8       14.66       15.36      1.99 o 
  -5   1   8       24.09       25.56      2.16 o 
  -4   1   8        8.99        8.95      1.51 o 
  -3   1   8       75.85       67.63      3.55 o 
  -2   1   8        0.16       -0.10      0.20 o 
  -1   1   8       61.24       58.76      2.21 o 
   0   1   8      632.59      610.61     40.64 o 
   1   1   8      262.92      258.89      6.71 o 
   2   1   8        0.00        1.22      0.73 o 
   3   1   8       11.26       13.69      2.07 o 
   4   1   8       38.95       47.71      3.49 o 
   5   1   8        2.20        2.51      1.06 o 
  -9   2   8        6.20        9.00      1.90 o 
  -8   2   8       46.93       46.51      3.25 o 
  -7   2   8        0.91        1.18      0.87 o 
  -6   2   8        8.50       10.54      1.69 o 
  -5   2   8       66.86       64.38      3.59 o 
  -4   2   8        5.82        5.63      1.22 o 
  -3   2   8       23.26       19.14      1.98 o 
  -2   2   8        6.96        9.73      1.03 o 
  -1   2   8       45.75       43.45      1.93 o 
   0   2   8      110.32      103.59      4.22 o 
   1   2   8       14.87       15.42      2.00 o 
   2   2   8       56.97       59.79      3.81 o 
   3   2   8        0.58        0.53      0.73 o 
   4   2   8        0.89        0.51      0.83 o 
  -9   3   8        3.12        1.94      1.22 o 
  -8   3   8        3.63        7.90      1.73 o 
  -7   3   8        1.73        3.16      1.14 o 
  -6   3   8       48.59       48.51      3.24 o 
  -5   3   8       22.70       22.47      2.30 o 
  -4   3   8       52.24       54.21      3.29 o 
  -3   3   8        0.06        0.41      0.66 o 
  -2   3   8       14.32       18.61      1.41 o 
  -1   3   8       53.51       47.77      2.46 o 
   0   3   8       38.76       33.71      2.71 o 
   1   3   8       47.71       55.15      3.70 o 
   2   3   8        0.00        0.43      0.77 o 
   3   3   8        2.31        2.66      1.05 o 
  -8   4   8        3.05        3.86      1.36 o 
  -7   4   8        3.12        5.61      1.37 o 
  -6   4   8        4.03        3.16      1.11 o 
  -5   4   8        3.48        4.45      1.16 o 
  -4   4   8       16.72       15.19      1.93 o 
  -3   4   8       14.06       13.12      1.33 o 
  -2   4   8       85.66       83.70      4.57 o 
  -1   4   8        8.92        9.36      1.69 o 
   0   4   8        1.19        2.17      0.99 o 
   1   4   8       11.88       13.87      2.18 o 
   2   4   8        0.69        1.16      1.04 o 
  -8   5   8        1.11        2.69      1.23 o 
  -7   5   8        1.85        2.96      1.20 o 
  -6   5   8       12.72       12.58      1.98 o 
  -5   5   8       51.52       46.61      3.20 o 
  -4   5   8      103.57       98.73      4.92 o 
  -3   5   8       78.26       73.62      3.06 o 
  -2   5   8       39.41       41.39      2.14 o 
  -1   5   8       63.89       57.42      4.05 o 
   0   5   8        2.82        1.31      1.08 o 
   1   5   8        8.88        9.49      2.01 o 
  -7   6   8        5.84        5.16      1.48 o 
  -6   6   8       16.24       16.75      2.39 o 
  -5   6   8        2.39        2.78      1.07 o 
  -4   6   8       11.44       12.84      1.48 o 
  -3   6   8        9.84       10.54      1.35 o 
  -2   6   8        2.16        2.99      1.14 o 
  -1   6   8       33.22       44.48      3.75 o 
  -1  -8   9        6.36        8.98      1.35 o 
   0  -8   9        8.69        8.06      1.90 o 
   1  -8   9        5.17        5.49      1.67 o 
   2  -8   9        3.58        6.87      1.77 o 
   3  -8   9        5.53        6.77      1.70 o 
   4  -8   9        9.03       14.76      2.63 o 
  -3  -7   9        1.91        1.52      1.20 o 
  -2  -7   9        6.78        6.35      1.11 o 
  -1  -7   9       22.49       25.55      3.28 o 
   0  -7   9       22.17       22.94      2.86 o 
   1  -7   9       29.07       28.73      3.18 o 
   2  -7   9        0.04       -0.34      0.67 o 
   3  -7   9        7.58       12.97      2.33 o 
   4  -7   9       19.42       15.32      2.53 o 
   5  -7   9        9.26       10.11      2.05 o 
  -4  -6   9        8.89        8.43      1.81 o 
  -3  -6   9        0.37        1.32      0.63 o 
  -2  -6   9       51.39       56.62      2.72 o 
  -1  -6   9        0.92        0.71      0.56 o 
   0  -6   9      277.89      278.99      7.65 o 
   1  -6   9       71.40       74.96      4.64 o 
   2  -6   9       91.68       78.31      4.72 o 
   3  -6   9        7.31        8.08      1.75 o 
   4  -6   9       37.65       33.00      3.41 o 
   5  -6   9        0.87        0.78      0.82 o 
   6  -6   9       23.72       25.07      2.22 o 
  -5  -5   9        0.24       -0.44      0.88 o 
  -4  -5   9       14.93       16.29      1.71 o 
  -3  -5   9        0.02        0.60      0.57 o 
  -2  -5   9       33.99       37.04      2.67 o 
  -1  -5   9        0.26        0.53      0.49 o 
   0  -5   9       86.26       77.90      2.97 o 
   1  -5   9      134.99      124.24      6.11 o 
   2  -5   9        4.41        5.00      1.37 o 
   3  -5   9        5.72        3.73      1.18 o 
   4  -5   9        0.02        0.46      0.49 o 
   5  -5   9        2.33        3.15      1.30 o 
   6  -5   9        4.43        4.75      1.45 o 
  -6  -4   9       23.92       28.65      3.49 o 
  -5  -4   9       61.50       63.34      2.91 o 
  -4  -4   9        0.45        0.21      0.46 o 
  -3  -4   9        0.33        1.38      0.59 o 
  -2  -4   9       22.55       25.43      1.67 o 
  -1  -4   9      106.26      102.35      3.52 o 
   0  -4   9       19.19       18.00      1.41 o 
   1  -4   9       11.01       11.22      1.78 o 
   2  -4   9       76.81       64.60      2.50 o 
   3  -4   9        1.04        1.13      0.48 o 
   4  -4   9       70.22       70.39      2.94 o 
   5  -4   9        8.23        8.92      1.23 o 
   6  -4   9        2.42        3.32      1.28 o 
  -7  -3   9        0.10       -0.51      1.01 o 
  -6  -3   9       29.07       33.14      2.01 o 
  -5  -3   9        2.49        3.31      0.77 o 
  -4  -3   9       23.43       22.54      1.69 o 
  -3  -3   9       26.65       27.97      1.62 o 
  -2  -3   9       24.27       26.82      1.54 o 
  -1  -3   9        4.01        3.70      0.69 o 
   0  -3   9       16.27       20.32      2.14 o 
   1  -3   9      107.25      110.85      3.69 o 
   2  -3   9      110.71       92.02      3.17 o 
   3  -3   9        0.82        0.91      0.46 o 
   4  -3   9        0.59        0.94      0.58 o 
   5  -3   9        0.12        0.27      0.73 o 
   6  -3   9       11.00       17.65      2.58 o 
  -7  -2   9       13.38       19.12      2.83 o 
  -6  -2   9       10.98       13.59      1.50 o 
  -5  -2   9        7.42        7.20      1.08 o 
  -4  -2   9        5.22        8.71      1.10 o 
  -3  -2   9       28.35       30.70      1.71 o 
  -2  -2   9       44.23       43.14      2.77 o 
  -1  -2   9       20.85       21.05      2.01 o 
   0  -2   9      176.10      176.38      4.74 o 
   1  -2   9       15.82       15.67      1.08 o 
   2  -2   9      125.08      118.89      3.77 o 
   3  -2   9       70.40       55.58      2.36 o 
   4  -2   9       18.82       17.93      2.13 o 
   5  -2   9        7.55        7.37      1.63 o 
  -8  -1   9        1.54        1.80      1.28 o 
  -7  -1   9        6.65        5.72      1.07 o 
  -6  -1   9        3.43        4.02      0.85 o 
  -5  -1   9       36.76       35.32      3.19 o 
  -4  -1   9       17.18       14.50      1.36 o 
  -3  -1   9      214.37      209.59      8.04 o 
  -2  -1   9        0.43        0.49      0.66 o 
  -1  -1   9       11.08        9.87      0.79 o 
   0  -1   9      122.49      131.91      3.83 o 
   1  -1   9        2.92        7.75      1.89 o 
   2  -1   9      163.23      158.72      4.66 o 
   3  -1   9       19.62       17.23      1.98 o 
   4  -1   9      119.79      144.83      6.91 o 
   5  -1   9       38.91       41.37      3.25 o 
  -8   0   9       15.98       17.14      1.77 o 
  -7   0   9        6.89        7.26      2.55 o 
  -6   0   9       13.56       16.08      1.59 o 
  -5   0   9        1.35        2.41      1.04 o 
  -4   0   9       24.42       26.42      2.46 o 
  -3   0   9       38.35       40.31      3.37 o 
  -2   0   9       66.16       65.94      2.34 o 
  -1   0   9       72.46       65.42      3.72 o 
   0   0   9       97.84      101.71      3.27 o 
   1   0   9       54.32       56.83      2.26 o 
   2   0   9        3.78        5.65      1.20 o 
   3   0   9       12.71       15.62      2.04 o 
   4   0   9       28.17       35.84      2.94 o 
   5   0   9        3.82        6.43      1.59 o 
  -8   1   9        3.59        3.82      1.34 o 
  -7   1   9        0.07        0.70      1.01 o 
  -6   1   9        0.09       -0.42      0.83 o 
  -5   1   9       45.88       44.27      3.05 o 
  -4   1   9       72.90       76.46      4.10 o 
  -3   1   9       46.86       47.03      2.03 o 
  -2   1   9      556.08      576.63     18.83 o 
  -1   1   9      122.14      124.10      5.27 o 
   0   1   9        2.19        2.66      0.62 o 
   1   1   9       37.34       39.00      1.84 o 
   2   1   9      137.21      127.34      6.17 o 
   3   1   9       41.11       49.42      3.53 o 
   4   1   9       21.85       24.08      2.84 o 
  -8   2   9        0.25        0.77      1.05 o 
  -7   2   9       12.56       17.67      2.34 o 
  -6   2   9       13.99       15.75      2.14 o 
  -5   2   9        0.04        0.17      0.75 o 
  -4   2   9       38.41       33.74      2.59 o 
  -3   2   9        0.48        2.02      0.58 o 
  -2   2   9        9.77       10.24      1.11 o 
  -1   2   9       68.18       67.61      2.66 o 
   0   2   9       92.68       87.11      3.14 o 
   1   2   9       39.38       39.91      3.01 o 
   2   2   9        3.25        3.61      1.16 o 
   3   2   9        0.42        1.58      1.00 o 
  -8   3   9        0.10        0.28      1.05 o 
  -7   3   9        0.82        1.51      1.01 o 
  -6   3   9       18.61       17.30      2.25 o 
  -5   3   9       15.19       16.88      2.18 o 
  -4   3   9       20.07       19.50      2.18 o 
  -3   3   9       44.42       42.95      2.13 o 
  -2   3   9      210.54      201.46      6.81 o 
  -1   3   9        8.76       11.04      2.67 o 
   0   3   9       43.42       39.03      3.06 o 
   1   3   9        2.15        3.05      1.08 o 
   2   3   9        5.92       10.97      2.05 o 
  -8   4   9        9.51        9.83      2.04 o 
  -7   4   9       18.14       17.02      2.42 o 
  -6   4   9        4.97        5.77      1.51 o 
  -5   4   9        1.81        0.77      0.94 o 
  -4   4   9       11.94       10.87      1.81 o 
  -3   4   9      100.73       94.35      5.72 o 
  -2   4   9        0.84        0.61      0.50 o 
  -1   4   9       10.44       11.34      2.02 o 
   0   4   9        9.09        7.88      1.64 o 
   1   4   9        8.53       11.87      2.13 o 
  -7   5   9       24.67       23.96      2.86 o 
  -6   5   9        6.75        7.18      1.71 o 
  -5   5   9        1.14        0.87      0.90 o 
  -4   5   9        5.64        7.40      1.16 o 
  -3   5   9       33.20       30.87      1.93 o 
  -2   5   9        1.22        3.18      1.26 o 
  -1   5   9        2.87        5.98      1.64 o 
  -6   6   9       48.25       42.63      3.43 o 
  -5   6   9       16.66       14.69      2.34 o 
  -4   6   9        1.81        2.29      0.83 o 
  -3   6   9        8.31        8.28      1.83 o 
  -1  -8  10        0.01       -0.48      0.95 o 
   0  -8  10        7.15       12.71      2.37 o 
   1  -8  10        7.45        7.71      1.88 o 
   2  -8  10       10.66       10.41      2.20 o 
   3  -8  10       18.45       20.85      3.08 o 
  -2  -7  10        4.62        5.09      1.10 o 
  -1  -7  10        4.78        6.75      1.17 o 
   0  -7  10        0.30        0.59      0.84 o 
   1  -7  10        2.52        4.04      1.36 o 
   2  -7  10       46.14       49.87      3.93 o 
   3  -7  10       35.31       36.48      3.78 o 
   4  -7  10        7.25        9.76      2.07 o 
  -4  -6  10       31.41       31.61      3.55 o 
  -3  -6  10       28.84       34.63      2.30 o 
  -2  -6  10        1.05        1.11      0.64 o 
  -1  -6  10       18.47       21.49      2.08 o 
   0  -6  10       11.47       12.50      1.35 o 
   1  -6  10        3.16        2.67      1.07 o 
   2  -6  10       32.61       27.86      3.13 o 
   3  -6  10       14.35       12.20      2.12 o 
   4  -6  10        1.30        1.83      1.05 o 
   5  -6  10       25.16       29.74      3.41 o 
  -5  -5  10        6.88        8.08      1.99 o 
  -4  -5  10        0.58        1.12      0.90 o 
  -3  -5  10       55.60       58.92      2.79 o 
  -2  -5  10       62.12       61.44      2.80 o 
  -1  -5  10      276.14      253.26      7.13 o 
   0  -5  10      156.61      152.59      4.86 o 
   1  -5  10       24.54       17.53      2.45 o 
   2  -5  10      211.27      189.08      8.40 o 
   3  -5  10       86.38       92.29      5.26 o 
   4  -5  10        2.17        2.19      1.02 o 
   5  -5  10        1.15        1.54      0.70 o 
  -6  -4  10        3.02        2.05      1.28 o 
  -5  -4  10        2.66        4.42      1.30 o 
  -4  -4  10        0.08        0.72      0.93 o 
  -3  -4  10        0.45        0.92      0.55 o 
  -2  -4  10        8.05       10.65      1.24 o 
  -1  -4  10       97.01       93.23      3.48 o 
   0  -4  10       78.69       68.97      4.12 o 
   1  -4  10       31.32       31.07      3.00 o 
   2  -4  10       10.01       14.96      2.19 o 
   3  -4  10       34.54       29.06      2.98 o 
   4  -4  10       24.10       28.09      1.89 o 
   5  -4  10        3.98        6.94      1.65 o 
  -6  -3  10        1.04        2.82      0.82 o 
  -5  -3  10       26.97       27.10      3.51 o 
  -4  -3  10        2.23        4.01      0.88 o 
  -3  -3  10       53.32       50.68      5.09 o 
  -2  -3  10        6.52        7.33      1.02 o 
  -1  -3  10        1.43        0.58      0.65 o 
   0  -3  10       43.89       41.80      2.96 o 
   1  -3  10        3.49        4.12      1.11 o 
   2  -3  10       69.32       69.81      2.73 o 
   3  -3  10        2.67        7.03      1.07 o 
   4  -3  10       19.51       21.26      2.40 o 
   5  -3  10        0.76        3.77      1.20 o 
  -7  -2  10        0.00        1.68      0.78 o 
  -6  -2  10       17.04       15.54      3.19 o 
  -5  -2  10       13.10       19.26      1.73 o 
  -4  -2  10       61.75       57.33      2.62 o 
  -3  -2  10       61.57       61.65      2.67 o 
  -2  -2  10        8.68        7.01      1.36 o 
  -1  -2  10        5.15        2.42      0.83 o 
   0  -2  10       79.92       76.56      4.11 o 
   1  -2  10      134.68      132.06      4.07 o 
   2  -2  10       46.48       39.12      7.39 o 
   3  -2  10       10.75       10.83      1.21 o 
   4  -2  10       35.69       37.83      2.93 o 
   5  -2  10        0.07        0.72      0.93 o 
  -7  -1  10        0.69        2.55      0.83 o 
  -6  -1  10        3.97        4.33      0.91 o 
  -5  -1  10        1.39        1.31      1.37 o 
  -4  -1  10       43.72       46.00      3.12 o 
  -3  -1  10       66.27       62.64      3.65 o 
  -2  -1  10      100.24      101.03      4.93 o 
  -1  -1  10        0.94        1.07      0.51 o 
   0  -1  10      272.56      239.82     17.64 o 
   1  -1  10        4.08        3.06      0.87 o 
   2  -1  10        0.50        0.42      0.45 o 
   3  -1  10        9.41       10.18      1.66 o 
   4  -1  10       13.75       15.47      2.26 o 
  -8   0  10        2.36        3.73      1.00 o 
  -7   0  10        3.65        4.76      1.04 o 
  -6   0  10        0.13        1.04      0.99 o 
  -5   0  10       23.16       25.85      2.72 o 
  -4   0  10        8.53        7.66      1.53 o 
  -3   0  10        2.93        2.55      1.06 o 
  -2   0  10       63.13       56.88      2.22 o 
  -1   0  10       60.77       57.58      4.92 o 
   0   0  10       12.08       15.61      1.26 o 
   1   0  10        3.28        3.31      1.11 o 
   2   0  10        3.87        6.00      1.26 o 
   3   0  10        2.02        3.07      1.01 o 
   4   0  10       44.85       52.25      3.84 o 
  -8   1  10        3.79        4.52      1.65 o 
  -7   1  10        7.12        8.42      1.82 o 
  -6   1  10        0.02       -0.20      0.81 o 
  -5   1  10        9.47        8.35      1.66 o 
  -4   1  10        0.01        1.59      0.96 o 
  -3   1  10       13.05       14.01      1.22 o 
  -2   1  10      228.80      214.33      8.34 o 
  -1   1  10      277.73      276.39      7.34 o 
   0   1  10        2.43        5.11      0.86 o 
   1   1  10       13.45       16.56      2.07 o 
   2   1  10       37.85       48.08      3.45 o 
   3   1  10        1.52        2.67      1.06 o 
  -8   2  10        6.71        7.65      1.82 o 
  -7   2  10        6.10        5.49      1.54 o 
  -6   2  10        2.04        1.84      1.11 o 
  -5   2  10        1.92        0.72      0.99 o 
  -3   2  10       56.02       53.95      2.40 o 
  -2   2  10       32.04       35.05      1.89 o 
  -1   2  10       29.15       29.50      2.07 o 
   0   2  10       42.53       44.69      3.19 o 
   1   2  10        7.94        9.55      1.73 o 
   2   2  10        0.01        0.49      0.76 o 
  -8   3  10        7.13        6.47      1.83 o 
  -7   3  10        9.61        7.66      1.81 o 
  -6   3  10       30.23       30.42      3.04 o 
  -5   3  10        0.25        1.14      0.96 o 
  -4   3  10        4.62        6.24      1.34 o 
  -3   3  10       21.32       18.79      1.61 o 
  -2   3  10      104.10      104.53      3.77 o 
  -1   3  10       37.74       42.48      3.22 o 
   1   3  10        1.36        1.55      0.95 o 
  -7   4  10        0.01        0.51      0.92 o 
  -6   4  10        0.91        0.75      1.10 o 
  -5   4  10        0.47        1.06      1.02 o 
  -4   4  10       42.14       41.93      2.31 o 
  -3   4  10        5.16        4.68      1.33 o 
  -2   4  10        7.85        8.80      1.22 o 
  -1   4  10        7.35        8.57      1.71 o 
   0   4  10        0.47        0.98      0.92 o 
  -6   5  10       47.84       48.75      3.81 o 
  -5   5  10       16.56       17.20      2.49 o 
  -4   5  10       15.37       20.86      1.89 o 
  -3   5  10       11.56       12.16      1.75 o 
  -2   5  10       11.41       11.90      2.19 o 
  -2  -7  11        7.86        9.73      1.45 o 
  -1  -7  11        5.96        7.57      1.82 o 
   0  -7  11        1.46        0.88      0.98 o 
   1  -7  11        0.00        0.43      1.00 o 
   2  -7  11       14.48       10.95      2.25 o 
   3  -7  11       21.00       15.52      2.64 o 
  -3  -6  11        0.00        1.48      1.23 o 
  -2  -6  11      156.77      157.03     15.88 o 
  -1  -6  11       10.46       14.34      1.57 o 
   0  -6  11       28.63       24.84      3.08 o 
   1  -6  11        0.00        0.27      0.75 o 
   2  -6  11        2.86        4.88      1.41 o 
   3  -6  11        0.26        1.04      0.92 o 
   4  -6  11       47.14       53.25      4.19 o 
  -4  -5  11       14.89       16.42      1.78 o 
  -3  -5  11        0.31        0.34      0.59 o 
  -2  -5  11       47.48       42.38      2.31 o 
  -1  -5  11       57.99       53.51      2.58 o 
   0  -5  11        0.28        0.04      0.76 o 
   1  -5  11        1.96        1.96      1.07 o 
   2  -5  11       13.82        9.72      1.92 o 
   3  -5  11        1.99        1.98      1.06 o 
   4  -5  11        1.74        1.73      1.06 o 
  -5  -4  11        5.63        7.84      1.62 o 
  -4  -4  11       18.83       19.05      1.81 o 
  -3  -4  11       63.07       55.77      2.69 o 
  -2  -4  11        1.01        1.39      0.60 o 
  -1  -4  11       41.15       47.07      3.46 o 
   0  -4  11       41.45       38.65      3.07 o 
   1  -4  11        7.41       11.64      2.00 o 
   2  -4  11       26.50       27.00      3.00 o 
   3  -4  11        4.26        4.76      1.39 o 
   4  -4  11        0.27        1.18      0.93 o 
  -6  -3  11        4.88        6.16      1.16 o 
  -5  -3  11        4.78        6.08      1.08 o 
  -4  -3  11       10.00       10.56      2.45 o 
  -3  -3  11        2.84        2.94      0.77 o 
  -2  -3  11       26.71       23.40      2.52 o 
  -1  -3  11       35.01       33.70      2.71 o 
   0  -3  11       71.92       70.86      4.19 o 
   1  -3  11       26.36       16.94      2.31 o 
   2  -3  11       18.42       16.88      2.37 o 
   3  -3  11        1.53        2.67      1.12 o 
   4  -3  11        0.50        2.22      1.01 o 
  -7  -2  11        0.02        1.59      0.81 o 
  -6  -2  11        5.16        7.55      1.21 o 
  -5  -2  11       15.96       15.69      1.67 o 
  -4  -2  11        8.61        8.16      1.18 o 
  -3  -2  11        3.23        4.89      1.23 o 
  -2  -2  11        4.71        4.65      1.14 o 
  -1  -2  11       16.18       16.69      2.12 o 
   0  -2  11       43.16       46.32      3.20 o 
   1  -2  11       71.28       57.08      3.71 o 
   2  -2  11       12.39       11.05      1.89 o 
   3  -2  11        0.17        0.60      0.67 o 
   4  -2  11        2.24        3.52      1.17 o 
  -7  -1  11        3.38        3.38      1.00 o 
  -6  -1  11        6.71        7.13      1.20 o 
  -5  -1  11       37.22       37.88      3.04 o 
  -4  -1  11        3.41        3.81      1.20 o 
  -3  -1  11        0.00        0.61      0.65 o 
  -2  -1  11      150.20      166.85      7.22 o 
  -1  -1  11        0.10        0.35      0.59 o 
   0  -1  11      260.08      249.67      9.03 o 
   1  -1  11        3.43        1.86      1.49 o 
   2  -1  11       72.67       73.86      4.10 o 
   3  -1  11       44.61       48.10      3.39 o 
   4  -1  11        0.07        1.06      0.89 o 
  -7   0  11        0.03        0.39      1.02 o 
  -6   0  11       14.63       17.42      2.42 o 
  -5   0  11       21.05       19.19      2.42 o 
  -4   0  11       34.96       32.74      2.75 o 
  -3   0  11       22.64       23.56      2.48 o 
  -2   0  11      118.64      115.00      5.54 o 
  -1   0  11       27.44       28.82      1.60 o 
   0   0  11       18.05       18.25      1.44 o 
   1   0  11        0.39        1.68      0.61 o 
   2   0  11       28.23       33.97      2.71 o 
   3   0  11       24.35       30.03      2.71 o 
  -7   1  11       12.44       11.29      2.18 o 
  -6   1  11       28.58       36.18      3.14 o 
  -5   1  11        5.06        5.11      1.46 o 
  -4   1  11      154.89      152.41      7.06 o 
  -3   1  11       19.37       22.13      2.45 o 
  -2   1  11       18.78       18.12      1.46 o 
  -1   1  11        6.47        6.69      1.25 o 
   0   1  11      202.35      184.65      5.51 o 
   1   1  11       27.41       29.70      2.59 o 
   2   1  11        7.01        9.93      1.80 o 
  -7   2  11        1.44        1.06      1.20 o 
  -6   2  11       11.11       11.41      2.14 o 
  -5   2  11        5.06        5.16      1.53 o 
  -4   2  11        0.03        0.68      0.59 o 
  -3   2  11       42.50       44.09      2.24 o 
  -2   2  11       37.54       36.87      2.90 o 
  -1   2  11       35.29       40.85      2.15 o 
   0   2  11        0.25        0.39      0.73 o 
   1   2  11        0.62        0.77      0.90 o 
  -7   3  11        7.94        9.47      2.10 o 
  -6   3  11        8.11        8.73      1.88 o 
  -5   3  11        9.01       11.93      1.45 o 
  -4   3  11       67.92       65.24      2.94 o 
  -3   3  11        0.30        0.75      0.60 o 
  -2   3  11        7.31       11.64      1.67 o 
  -1   3  11        0.36        1.14      0.88 o 
   0   3  11        0.02        1.12      0.93 o 
  -6   4  11        8.15        9.35      1.99 o 
  -5   4  11       19.80       22.00      1.99 o 
  -4   4  11        7.87        6.60      1.15 o 
  -3   4  11        0.16        0.66      0.67 o 
  -2   4  11       20.02       22.40      2.92 o 
  -1  -7  12        0.72        1.94      1.25 o 
   0  -7  12       30.33       38.35      4.02 o 
   1  -7  12       23.21       30.71      3.65 o 
   2  -7  12        1.17        0.64      1.07 o 
  -3  -6  12        7.46        9.31      1.43 o 
  -2  -6  12        3.26        3.52      0.93 o 
  -1  -6  12        1.18        1.60      0.87 o 
   0  -6  12        5.46        5.29      1.67 o 
   1  -6  12        7.66        9.83      2.02 o 
   2  -6  12        0.41        1.11      0.95 o 
   3  -6  12       31.97       30.86      3.63 o 
  -4  -5  12        3.80        4.05      1.05 o 
  -3  -5  12       67.84       64.20      3.10 o 
  -2  -5  12      130.22      127.89      4.67 o 
  -1  -5  12       20.78       21.37      2.82 o 
   0  -5  12      148.83      140.36      7.13 o 
   1  -5  12       36.28       37.53      3.67 o 
   2  -5  12        0.01        1.23      1.01 o 
   3  -5  12        3.68        5.84      1.61 o 
  -5  -4  12        2.14        2.69      0.91 o 
  -4  -4  12        8.07       10.10      2.70 o 
  -3  -4  12       67.05       66.92      6.32 o 
  -2  -4  12       39.96       36.23      3.05 o 
  -1  -4  12       10.21        8.24      1.73 o 
   0  -4  12        0.07        0.54      0.76 o 
   1  -4  12        5.08        4.67      1.35 o 
   2  -4  12        6.88        8.77      1.83 o 
   3  -4  12       17.97       19.30      2.79 o 
  -5  -3  12        2.46        2.54      0.82 o 
  -4  -3  12        0.00        0.44      0.57 o 
  -3  -3  12       12.05       13.17      2.10 o 
  -2  -3  12        6.95        5.84      1.46 o 
  -1  -3  12        2.30        2.07      0.99 o 
   0  -3  12       80.02       70.25      4.40 o 
   1  -3  12        0.15        0.73      0.84 o 
   2  -3  12       36.54       30.50      3.22 o 
   3  -3  12        2.91        4.06      1.40 o 
  -6  -2  12       19.15       19.86      2.02 o 
  -5  -2  12        1.18        3.12      1.19 o 
  -4  -2  12        1.38        3.16      1.16 o 
  -3  -2  12       13.59       18.67      2.47 o 
  -2  -2  12       14.78       18.52      2.33 o 
  -1  -2  12       42.98       35.27      2.82 o 
   0  -2  12       21.13       19.64      2.53 o 
   1  -2  12        1.76        1.70      1.04 o 
   2  -2  12       32.13       39.84      3.23 o 
  -6  -1  12       27.15       27.52      3.11 o 
  -5  -1  12       14.72       18.95      2.54 o 
  -4  -1  12       33.12       32.94      3.14 o 
  -3  -1  12        0.70        1.17      0.77 o 
  -2  -1  12       96.63       92.62      5.01 o 
  -1  -1  12        2.60        2.41      0.93 o 
   0  -1  12        1.28        1.04      0.88 o 
   1  -1  12        2.45        1.69      0.96 o 
   2  -1  12       25.70       26.60      2.34 o 
   3  -1  12       35.39       41.90      3.20 o 
  -7   0  12        4.71        6.78      1.73 o 
  -6   0  12        0.77        1.76      1.14 o 
  -5   0  12       12.10       12.05      2.07 o 
  -4   0  12       23.09       20.53      2.57 o 
  -3   0  12        4.47        6.81      1.49 o 
  -2   0  12        5.17        7.63      1.64 o 
  -1   0  12        1.26        1.76      0.92 o 
   0   0  12       31.28       32.71      2.31 o 
   1   0  12        0.25        1.55      0.87 o 
   2   0  12       69.03       82.62      4.79 o 
  -7   1  12        0.15        0.46      1.18 o 
  -6   1  12        0.50        0.67      1.05 o 
  -5   1  12        2.44        3.26      1.26 o 
  -4   1  12       68.92       59.72      3.98 o 
  -3   1  12      147.71      134.46      6.45 o 
  -2   1  12        2.80        3.94      1.23 o 
  -1   1  12        5.81        6.81      2.11 o 
   0   1  12       16.97       25.41      2.58 o 
   1   1  12        0.06        0.46      0.86 o 
  -6   2  12       42.66       46.60      3.77 o 
  -5   2  12       18.73       17.78      2.64 o 
  -4   2  12       12.69       11.14      2.11 o 
  -3   2  12       51.67       48.75      3.53 o 
  -2   2  12        4.67        5.12      1.00 o 
  -1   2  12       11.20       12.95      2.01 o 
   0   2  12        2.32        4.77      1.36 o 
  -6   3  12        1.93        0.52      1.17 o 
  -5   3  12       13.54       13.97      2.45 o 
  -4   3  12       77.16       71.46      4.72 o 
  -3   3  12       16.55       18.20      1.78 o 
  -2   3  12        1.18        2.53      0.77 o 
  -1  -6  13        0.03        0.96      1.11 o 
   0  -6  13        1.49        0.75      1.13 o 
   1  -6  13        4.82        7.34      1.84 o 
  -3  -5  13       13.16       14.64      2.76 o 
  -2  -5  13        1.91        2.05      1.24 o 
  -1  -5  13        0.27        1.18      0.95 o 
   0  -5  13       18.04       16.87      2.66 o 
   1  -5  13        0.76        0.96      1.07 o 
   2  -5  13        4.72        3.61      1.47 o 
  -4  -4  13        0.97        1.24      0.82 o 
  -3  -4  13       42.26       46.63      3.75 o 
  -2  -4  13        3.37        5.42      1.54 o 
  -1  -4  13        5.45        6.90      1.65 o 
   0  -4  13        0.15        1.01      0.94 o 
   1  -4  13        2.89        2.14      1.14 o 
   2  -4  13        0.25        0.70      0.92 o 
  -5  -3  13        5.56        4.27      1.09 o 
  -4  -3  13       10.19       12.16      2.20 o 
  -3  -3  13        8.15        7.82      1.81 o 
  -2  -3  13       44.12       37.68      3.14 o 
  -1  -3  13       26.57       23.53      2.90 o 
   0  -3  13       32.46       36.90      3.60 o 
   1  -3  13        0.00       -0.37      0.82 o 
   2  -3  13        0.18       -0.14      0.94 o 
  -5  -2  13        0.71       -0.01      0.94 o 
  -4  -2  13        4.64        7.00      1.66 o 
  -3  -2  13       11.34        9.89      1.88 o 
  -2  -2  13       25.92       25.36      2.83 o 
  -1  -2  13       40.27       37.18      3.05 o 
   0  -2  13        0.04        0.78      0.92 o 
   1  -2  13        5.15        6.45      1.64 o 
  -6  -1  13        6.35       11.46      2.18 o 
  -5  -1  13        0.32       -0.13      0.96 o 
  -4  -1  13       68.43       62.90      4.25 o 
  -3  -1  13        4.15        3.83      1.28 o 
  -2  -1  13      142.78      139.61      6.76 o 
  -1  -1  13        2.26        2.51      1.06 o 
   0  -1  13        8.83       11.88      2.06 o 
   1  -1  13       59.84       56.68      4.04 o 
  -6   0  13       21.85       24.01      3.01 o 
  -5   0  13        5.13        5.10      1.67 o 
  -4   0  13       79.96       80.17      4.94 o 
  -3   0  13       10.72       13.20      2.20 o 
  -2   0  13       25.78       31.67      3.23 o 
  -1   0  13        0.96        1.57      0.95 o 
   0   0  13       15.86       22.60      2.78 o 
  -5   1  13        5.88        8.64      1.92 o 
  -4   1  13       23.78       24.27      2.93 o 
  -3   1  13        1.91        2.89      1.26 o 
  -2   1  13       93.74       92.73      5.32 o 
  -1   1  13        9.75       12.13      2.04 o 
  -5   2  13       15.03       16.11      2.69 o 
  -4   2  13       15.34       14.38      2.39 o 
  -3   2  13       11.51       13.76      2.24 o 
  -2   2  13        2.51        2.02      1.08 o 
  -2  -4  14        8.58        6.67      1.89 o 
  -1  -4  14        0.09        0.98      0.96 o 
   0  -4  14        0.36        0.42      0.96 o 
  -3  -3  14        0.18        1.40      1.14 o 
  -2  -3  14       34.78       37.33      3.76 o 
  -1  -3  14        0.16       -0.19      0.70 o 
   0  -3  14       17.52       19.36      2.83 o 
  -4  -2  14        1.82        3.06      1.22 o 
  -3  -2  14        0.86        1.99      0.96 o 
  -2  -2  14       15.20       15.65      2.45 o 
  -1  -2  14       16.35       20.34      2.84 o 
   0  -2  14        7.12       11.19      2.12 o 
  -4  -1  14       18.01       16.89      2.66 o 
  -3  -1  14        3.33        3.16      1.30 o 
  -2  -1  14        1.73        0.82      0.89 o 
  -1  -1  14        0.84        0.00      0.88 o 
   0  -1  14       18.15       15.38      2.55 o 
  -4   0  14       26.41       26.62      3.25 o 
  -3   0  14        1.04        1.07      1.02 o 
  -2   0  14       28.31       33.74      3.48 o 
                                                 
